# Supplementary material for: Analysis of mRNA Decay Intermediates in Bacillus subtilis 3′ Exoribonuclease and RNA Helicase Mutant Strains
Source: mBio. 2022 Mar 21;13(2):e00400-22. doi: 10.1128/mbio.00400-22 (PMC9040804; doi:10.1128/mbio.00400-22)
Supplement: TABLE S2 [file mbio.00400-22-st002.xlsx]

## Sheet: Supplemental Table 2
Table S2. Read abundance (reads/base) for all genes in wild-type (WT) strain, pnpA deletion and point mutant strains, and cshA mutant strain.
a Naming system: ILL (transcriptome built using Illumina sequencing data).gene designation-accession ID, nucleotide location of coding sequence within transcript.
Genea	WT -1	WT - 2	WT - 3	ΔpnpA - 1	ΔpnpA - 2	ΔpnpA - 3	ΔcshA - 1	ΔcshA - 2	ΔcshA - 3	pnpAD493A - 1	pnpAD493A - 2	pnpAD493A - 3
ILL.aadK-BSU26790.74~928	285	215	284	573	548	508	272	224	283	385	353	250
ILL.aapA-BSU27090.37~1425	638	394	716	996	1225	1096	1597	1247	1785	923	743	721
ILL.abfA-BSU28720.1~1503	56	21	61	28	41	40	61	66	95	43	20	16
ILL.abh-BSU14480.27~305	2586	2436	2901	2964	2700	2793	2467	1933	2509	2667	1884	1604
ILL.abnA-BSU28810.1~972	83	30	85	15	11	18	16	16	32	19	9	12
ILL.abnB-BSU39330.134~1543	72	24	57	55	44	86	44	36	47	75	51	49
ILL.abrB-BSU00370.67~357	4935	2473	6559	6480	5846	7666	1751	1342	1442	5882	2562	2355
ILL.accA-BSU29200.1~978	5219	5152	5881	6382	6510	6481	8924	7953	8985	5475	4308	3728
ILL.accB-BSU24350.58~537	2439	1929	3001	3174	3029	2795	1988	2052	2289	2063	2019	1594
ILL.accC-BSU24340.12~1364	7807	6864	9118	10871	10128	9356	6977	7473	8089	6994	6450	5374
ILL.accD-BSU29210.335~1207	4514	4084	5095	6049	6092	5990	7447	6837	8072	4943	3984	3405
ILL.acdA-BSU37170.1~1140	169	121	212	216	213	222	274	246	297	215	120	115
ILL.ackA-BSU29470.82~1269	8169	12226	9404	18229	17322	16991	13785	12091	13976	12898	10903	10162
ILL.acoA-BSU08060.1~1002	8	9	6	11	13	20	24	6	18	15	74	17
ILL.acoB-BSU08070.1~1029	9	15	12	14	11	14	27	21	28	27	38	11
ILL.acoC-BSU08080.1~1197	46	40	51	75	81	48	105	75	89	64	106	38
ILL.acoL-BSU08090.21~1397	63	81	70	100	91	76	122	109	117	78	97	51
ILL.acoR-BSU08100.1~1818	2161	418	2649	847	909	841	708	553	658	960	645	581
ILL.acpK-BSU17130.1~249	0	1	2	0	0	0	3	1	3	2	3	0
ILL.acpP-BSU15920.3~236	15172	12708	16879	11845	11571	10519	11916	10907	11108	8774	7333	5929
ILL.acpS-BSU04620.42~407	166	192	191	210	210	206	386	370	457	209	126	105
ILL.acsA-BSU29680.16~1734	1066	983	685	2348	1934	1987	866	675	812	1558	1229	1070
ILL.acuA-BSU29690.23~655	522	243	600	494	447	425	412	292	385	401	302	258
ILL.acuB-BSU29700.27~671	486	254	632	516	538	509	402	364	501	446	341	291
ILL.acuC-BSU29710.1~1164	779	602	949	904	880	852	874	717	931	754	536	516
ILL.adaA-BSU01810.111~746	25	21	46	25	21	14	27	16	22	26	18	19
ILL.adaB-BSU01820.1~540	839	585	1190	1610	1587	1739	2853	2078	2188	1485	1228	849
ILL.adcA-BSU02850.34~993	790	530	1046	2099	1883	1851	1171	794	1056	1747	1259	1056
ILL.adcB-BSU02870.1~843	627	446	685	634	700	651	768	625	774	575	372	332
ILL.adcC-BSU02860.56~751	415	276	458	464	544	456	410	288	400	442	305	279
ILL.addA-BSU10630.1~3699	3311	3314	3301	6440	5278	5812	5139	4806	5305	5050	3230	2385
ILL.addB-BSU10620.11~3511	2233	1938	2373	3486	2976	3128	2442	2196	2557	3024	1733	1425
ILL.adeC-BSU14520.13~1746	1296	1217	1559	2161	2405	2387	2628	2109	2849	1769	1419	1318
ILL.adhA-BSU27010.59~1108	122	92	137	151	165	153	133	114	123	138	85	115
ILL.adhB-BSU26970.1~1137	6	2	3	18	12	17	21	9	30	22	10	11
ILL.adk-BSU01370.55~708	22136	32047	28579	51147	44960	47210	38200	43436	48099	38418	33708	24878
ILL.ahpC-BSU40090.345~908	8472	10726	10980	12339	10406	9436	6870	7610	7935	7313	7830	5520
ILL.ahpF-BSU40100.14~1543	21604	26125	26973	31826	24798	22492	19440	18966	18687	18624	20200	13206
ILL.ahrC-BSU24250.98~547	511	439	538	918	879	879	572	507	664	663	541	499
ILL.alaS-BSU27410.80~2716	6392	6417	8261	7604	7365	7289	7012	6539	7417	6263	5398	4239
ILL.alaT-BSU31400.1~1161	3123	2885	3705	2421	2224	2321	3281	2899	3463	1969	1496	1453
ILL.albA-BSU37370.1~1347	421	405	395	1283	1184	1086	2616	2539	2724	1106	703	711
ILL.albB-BSU37380.1~162	30	22	42	79	77	72	89	88	102	49	54	33
ILL.albC-BSU37390.1~720	158	167	191	467	379	352	432	457	501	360	238	258
ILL.albD-BSU37400.1~1311	247	274	255	552	441	476	624	692	829	470	282	310
ILL.albE-BSU37410.1~1161	96	110	99	294	203	217	225	229	262	214	168	191
ILL.albF-BSU37420.5~1285	22	40	35	99	75	60	108	81	82	72	50	40
ILL.albG-BSU37430.1~702	12	22	16	19	15	22	44	29	43	22	8	9
ILL.ald-BSU31930.15~1151	8854	6588	6551	6703	7493	6545	8604	6638	8036	4764	5367	4960
ILL.aldX-BSU39860.1~1338	106	126	176	164	125	132	237	236	247	160	104	86
ILL.aldY-BSU38830.1~1458	33	43	20	109	33	43	100	83	103	55	26	32
ILL.alkA-BSU01800.26~937	157	127	195	283	272	226	455	442	530	214	169	144
ILL.alrA-BSU04640.20~1189	2441	1853	2597	3126	2784	3392	1579	1299	1562	2859	1675	1261
ILL.alrB-BSU17640.457~1641	6	5	4	11	21	9	47	15	38	24	6	20
ILL.alsD-BSU36000.62~829	157	159	218	913	801	629	349	301	356	530	453	436
ILL.alsR-BSU36020.21~929	189	230	258	2182	1687	1770	149	136	161	1481	1013	893
ILL.alsS-BSU36010.2~1714	140	191	283	1651	1287	1088	537	523	520	949	742	684
ILL.alsT-BSU18120.45~1442	2096	2515	2503	6143	7461	7619	5374	5921	6046	4123	3485	3357
ILL.amhX-BSU03010.50~1201	48	43	35	70	63	46	81	84	101	48	43	42
ILL.ampS-BSU14450.14~1246	1724	1319	1765	2697	2355	2639	1336	1141	1503	1960	1411	1251
ILL.amtB-BSU36510.23~1237	101	118	105	291	348	373	179	158	207	275	174	134
ILL.amyC-BSU30290.1~831	24	13	44	22	23	25	47	40	36	27	14	9
ILL.amyD-BSU30280.1~912	37	9	35	30	33	19	48	28	44	48	17	14
ILL.amyE-BSU03040.1~1980	3579	1297	4266	2976	2514	2560	1263	1022	1261	2594	1334	1298
ILL.amyX-BSU29930.6~2162	583	687	496	982	924	918	2827	2523	3135	779	688	609
ILL.ansA-BSU23580.146~1135	11670	7415	13392	10706	11527	11372	3159	2467	3931	8783	6994	6788
ILL.ansR-BSU23590.29~379	640	387	636	1308	1371	1273	979	828	1061	919	683	679
ILL.ansZ-BSU02690.15~1142	45	39	41	106	79	121	51	37	56	89	35	46
ILL.antE-BSU25220.1~297	424.166	337.616	420.392	653.284	558.789	564.249	933.125	930.204	1013.01	414.506	389.609	327.332
ILL.appB-BSU11390.87~1037	22	16	18	36	24	44	164	144	149	34	33	22
ILL.appC-BSU11400.1~912	32	17	12	32	24	24	141	73	97	33	23	12
ILL.appD-BSU11360.1~987	3	16	5	6	10	6	22	14	25	16	10	9
ILL.appF-BSU11370.1~990	44	65	38	46	54	52	150	141	154	51	55	26
ILL.aprE-BSU10300.27~1172	22	22	19	97	115	75	74	60	86	61	50	42
ILL.aprX-BSU17260.30~1358	11	9	28	51	28	39	135	129	130	44	44	31
ILL.apt-BSU27610.6~518	3495	2440	3729	5593	5432	5602	5355	5064	5571	4205	3048	2604
ILL.araA-BSU28800.1~1491	341	193	401	115	105	129	129	72	142	112	88	59
ILL.araB-BSU28790.1~1683	312	185	387	163	134	149	138	121	146	187	105	73
ILL.araD-BSU28780.1~690	102	52	138	32	42	37	41	22	36	44	30	24
ILL.araE-BSU33960.1~1395	141	93	167	59	45	50	104	86	105	67	38	24
ILL.araL-BSU28770.1~819	91	54	112	29	22	38	48	39	42	46	31	14
ILL.araM-BSU28760.1~1185	129	60	148	55	38	57	61	67	55	70	41	32
ILL.araN-BSU28750.1~1302	60	44	92	47	37	42	65	52	78	51	32	22
ILL.araP-BSU28740.1~942	24	31	25	17	15	14	29	43	40	19	10	11
ILL.araQ-BSU28730.1~846	21	11	19	7	13	11	18	11	23	20	11	9
ILL.araR-BSU33970.1~1155	714	589	939	1246	1206	1287	636	555	726	1154	663	590
ILL.arfM-BSU37290.1~477	1	3	1	11	6	10	13	3	11	9	5	5
ILL.argB-BSU11210.15~791	3	22	7	11	8	9	25	28	28	13	20	16
ILL.argC-BSU11190.19~1056	10	25	22	37	43	49	52	37	39	29	33	31
ILL.argD-BSU11220.1~1158	9	17	3	19	29	14	29	36	35	19	14	21
ILL.argF-BSU11250.1~960	45	35	50	76	83	63	99	87	112	69	32	32
ILL.argG-BSU29450.14~1225	136	127	172	112	120	83	303	255	317	88	107	79
ILL.argH-BSU29440.1~1386	176	221	208	175	197	175	423	346	464	142	128	113
ILL.argI-BSU40320.54~944	882.195	777.305	904.033	1315.38	1141.17	1164.59	1114.56	1222.12	1318.18	916.108	923.215	1089.21
ILL.argJ-BSU11200.20~1240	10	17	21	19	5	19	54	43	51	14	10	11
ILL.argS-BSU37330.1~1671	8298	5811	9938	7003	7063	7116	5758	5217	5835	6229	4468	3921
ILL.aroA-BSU29750.140~1216	6803	5551	8549	4611	5252	4800	5905	4713	6235	3580	3504	3132
ILL.aroB-BSU22700.1~1089	1243	1043	1713	1311	1339	1169	1764	1483	1831	971	934	838
ILL.aroD-BSU23080.86~853	394	316	369	651	628	560	477	460	500	433	344	359
ILL.aroE-BSU22600.1~1287	2249	1822	3217	3491	3411	3147	2909	2541	2877	2683	2995	2307
ILL.aroE-BSU25660.18~860	1625	1658	1816	3563	3448	3255	3904	3728	4165	2426	2176	1827
ILL.aroF-BSU22710.3~1175	1287	1181	2002	1381	1423	1289	1820	1590	1923	1068	1107	834
ILL.aroH-BSU22690.1~384	623	553	849	669	662	657	765	655	834	481	505	364
ILL.aroK-BSU03150.117~677	341	268	471	328	326	297	396	315	434	294	224	185
ILL.arsB-BSU25790.23~1063	140	91	148	47	45	43	227	186	180	40	37	30
ILL.arsC-BSU25780.12~431	70	76	76	17	22	28	123	94	125	25	16	15
ILL.arsR-BSU25810.11~328	71	26	59	101	89	99	74	45	83	108	62	48
ILL.artP-BSU23980.38~805	121	128	167	118	147	99	186	143	213	68	86	60
ILL.artQ-BSU23970.70~729	61	61	90	144	134	160	175	155	203	81	68	69
ILL.artR-BSU23960.1~723	129	121	146	203	182	211	336	291	317	137	91	89
ILL.asd-BSU16750.57~1097	6472	5572	7259	6472	6370	6231	5988	5223	6447	4634	4406	3615
ILL.aseR-BSU05330.44~379	89	69	88	87	94	93	97	90	116	88	62	50
ILL.aslA-BSU39900.1~270	2	3	0	1	3	1	4	4	8	5	2	1
ILL.asnB-BSU30540.150~2048	16161	14420	17794	22741	21081	20669	16974	14562	17209	19422	14365	12071
ILL.asnC-BSU22360.1~1293	11358	9066	12969	13154	12616	12470	10552	9657	10777	9979	8333	7003
ILL.asnH-BSU39920.1~2244	138	96	147	137	116	112	236	182	300	124	94	90
ILL.asnO-BSU10790.1~1845	9	13	9	32	36	20	44	38	44	40	25	14
ILL.aspA-BSU23570.45~1472	18698	14491	20280	16427	17089	17371	6059	4800	6872	13668	11216	10745
ILL.aspB-BSU22370.23~1204	7267	7675	8222	9294	8478	8182	6693	5874	6784	6925	5899	5032
ILL.aspS-BSU27550.1~1779	4804	4966	5880	5342	5327	5049	4367	3942	4583	4106	3624	3543
ILL.atpA-BSU36830.17~1525	24743	28920	27385	35142	32692	31965	26597	26807	28437	24512	23150	18102
ILL.atpB-BSU36870.1~735	13115	11976	14467	20761	18576	17196	12899	12341	13880	13552	11513	9877
ILL.atpC-BSU36800.24~422	6332	7356	6970	9447	8558	7707	8031	7646	7680	6062	5496	4358
ILL.atpD-BSU36810.26~1447	19946	22837	22149	29338	27091	25264	23090	22893	23719	19450	18549	14563
ILL.atpE-BSU36860.46~258	3662	3912	3802	4767	4356	3933	3854	3367	3571	3310	3195	2420
ILL.atpF-BSU36850.4~516	7084	7341	7842	10205	9064	9164	6779	6909	7990	6686	6442	4974
ILL.atpG-BSU36820.1~864	11794	13264	13037	16787	15722	14935	12136	13181	13975	11564	10647	8569
ILL.atpH-BSU36840.1~546	6626	6941	7278	9273	8816	8547	6639	6879	7748	6613	6083	4744
ILL.atpI-BSU36880.271~654	3772	3803	4252	35951	33810	32281	6437	6950	7229	21540	19013	16338
ILL.azlB-BSU26720.1~474	144	76	176	195	169	200	105	121	145	177	83	93
ILL.azlC-BSU26710.1~765	198	134	257	192	172	248	209	174	227	218	130	124
ILL.azlD-BSU26700.1~333	61	52	100	84	81	66	70	64	79	74	35	44
ILL.bacA-BSU37740.5~619	10	21	19	44	14	19	20	5	12	29	12	22
ILL.bacB-BSU37730.1~708	59	69	72	66	34	32	62	57	78	31	23	26
ILL.bacC-BSU37720.1~768	60	65	66	55	36	51	71	64	75	34	42	21
ILL.bacD-BSU37710.1~1419	288	196	251	221	232	256	286	226	295	227	167	140
ILL.bacE-BSU37700.1~1185	181	160	184	129	161	117	152	120	183	145	108	94
ILL.bcd-BSU24080.12~1106	2725	2997	2332	3492	2998	2822	2020	2077	2233	1883	2270	1588
ILL.bceA-BSU30380.102~863	46	33	40	91	92	67	59	89	67	63	38	33
ILL.bceB-BSU30370.1~1941	115	116	115	179	160	163	181	183	224	149	83	92
ILL.bceR-BSU30400.61~756	102	129	180	205	160	176	241	180	282	156	123	134
ILL.bceS-BSU30390.1~1005	277	265	315	296	321	268	482	428	550	260	237	194
ILL.bcrC-BSU36530.9~590	1435	1162	1823	1617	1324	1358	1219	847	1249	2014	837	733
ILL.bcsA-BSU22050.74~1171	17	14	14	46	50	48	64	69	71	58	30	29
ILL.bdbA-BSU21460.1~414	90	88	89	31	33	23	626	514	701	21	53	43
ILL.bdbB-BSU21440.1~447	155	194	154	117	115	100	1177	1003	1373	96	138	81
ILL.bdbC-BSU33470.5~421	1212	1301	1473	1434	1429	1275	1408	1311	1579	943	883	925
ILL.bdbD-BSU33480.1~669	1999	2010	2183	3018	2579	2485	2327	2288	2594	2102	2011	1667
ILL.bdhA-BSU06240.263~1303	5575	7240	4386	8447	7602	6683	27688	26156	27926	7532	6890	5710
ILL.besA-BSU32010.59~928	2029	3083	2672	5061	4276	3574	8354	8626	9136	3222	4209	2876
ILL.bglA-BSU40110.14~1453	2268	1006	3875	1204	1174	1494	795	625	714	1044	526	487
ILL.bglC-BSU03410.1~1434	164	115	154	258	206	210	206	188	249	186	146	143
ILL.bglH-BSU39260.23~1432	13800	3748	25565	2847	2824	3784	5494	4065	5293	2798	1886	1668
ILL.bglP-BSU39270.2~1831	15843	3758	31927	3342	3318	4233	6474	4500	5921	3404	2272	1967
ILL.bglS-BSU39070.93~821	437	149	541	205	178	173	107	83	93	183	132	123
ILL.bhlA-BSU21420.1~213	3	0	1	8	14	6	17	12	17	11	3	1
ILL.bhlB-BSU21430.1~267	11	10	7	5	6	10	41	19	42	11	5	9
ILL.bioA-BSU30230.1~1347	21	23	52	36	30	16	103	101	108	32	14	10
ILL.bioB-BSU30200.1~1008	21	37	32	34	27	25	47	51	79	24	9	13
ILL.bioD-BSU30210.1~696	14	9	21	11	6	19	43	30	43	7	8	10
ILL.bioF-BSU30220.1~1170	55	46	71	65	82	71	160	134	161	76	36	54
ILL.bioI-BSU30190.69~1256	22	26	23	46	46	44	58	42	65	42	23	19
ILL.bioW-BSU30240.21~797	16	19	24	20	16	6	76	62	63	17	9	6
ILL.bioY-BSU10370.12~572	3	1	10	9	8	1	29	30	35	7	3	6
ILL.bioYB-BSU32030.6~608	224	203	288	389	350	342	1305	1145	1158	317	286	227
ILL.bipA-BSU14770.10~1848	12318	8870	15081	16276	17457	17373	15484	14971	16871	11482	9667	9513
ILL.birA-BSU22440.1~978	1333	1391	1450	3114	2744	3000	1122	1067	1115	2716	1696	1484
ILL.bkdAA-BSU24050.22~1014	2133	2624	2043	3007	2687	2604	1760	1742	1828	1738	1936	1351
ILL.bkdAB-BSU24040.14~997	2578	3077	2448	3463	3246	2956	2225	2284	2310	2093	2354	1635
ILL.bkdB-BSU24030.1~1275	3354	3970	3369	4548	4366	4045	3016	3093	3302	2781	2926	2054
ILL.bkdR-BSU24100.50~2128	1794	2064	2374	2599	1676	1848	2306	2680	2509	1557	1185	869
ILL.blt-BSU26590.10~1212	44	33	39	82	73	58	63	61	75	65	49	44
ILL.bltD-BSU26600.1~459	22	28	37	70	60	43	39	37	43	53	22	28
ILL.bltR-BSU26580.4~825	75	48	59	118	93	118	76	79	93	89	74	56
ILL.blyA-BSU21410.1~1104	36	31	29	61	60	46	84	79	137	76	37	33
ILL.bmr-BSU24010.1~1170	323	337	309	773	786	820	1012	968	1047	692	485	458
ILL.bmrA-BSU34820.53~1822	1546	1328	1846	1530	1576	1519	2077	1769	2202	1241	1117	931
ILL.bmrR-BSU24020.4~840	92	60	70	168	138	155	209	157	164	163	87	82
ILL.bmrU-BSU24000.12~905	4	27	10	53	15	4	29	20	39	28	12	7
ILL.bofA-BSU00230.66~329	180	127	196	446	430	479	206	177	210	417	217	219
ILL.bofC-BSU27750.48~560	180	67	102	306	216	214	180	117	165	175	126	133
ILL.bpr-BSU15300.63~4364	75	75	96	136	117	122	230	234	291	123	89	75
ILL.braB-BSU29600.88~1425	1094	1075	1413	1533	1622	1715	1742	1508	1977	1435	915	835
ILL.brnQ-BSU26690.165~1487	306	218	383	430	345	402	338	303	405	369	185	155
ILL.bsaA-BSU21900.124~606	110	118	133	112	105	123	85	83	131	109	64	78
ILL.bscR-BSU27170.172~756	143	157	220	200	175	135	180	119	191	245	110	77
ILL.bsdD-BSU03651.1~228	13	12	9	16	9	6	15	19	17	13	11	8
ILL.bsn-BSU32540.14~880	51	50	66	64	75	64	72	86	115	43	53	32
ILL.BSU-misc-RNA-1-extra.1~213	6006	3188	5639	3175	5180	4167	6838	3097	3057	4635	4391	2834
ILL.BSU-misc-RNA-10-extra.1~103	31	46	20	64	52	86	190	58	72	82	113	37
ILL.BSU-misc-RNA-11-extra.1~108	16	12	5	330	285	282	140	40	60	311	256	216
ILL.BSU-misc-RNA-12-extra.1~118	45	60	39	59	70	68	539	351	369	80	68	50
ILL.BSU-misc-RNA-13-extra.1~215	785	531	846	2416	2570	2634	2811	1888	2250	2380	1663	1422
ILL.BSU-misc-RNA-14-extra.1~109	34	28	16	45	54	50	540	135	107	78	79	36
ILL.BSU-misc-RNA-15-extra.1~121	2	2	2	0	3	3	27	11	10	4	2	4
ILL.BSU-misc-RNA-16-extra.1~112	198	74	90	92	197	166	347	123	153	235	165	150
ILL.BSU-misc-RNA-17-extra.1~211	1609	1167	1392	1522	1557	1335	5438	3358	3671	1297	1238	860
ILL.BSU-misc-RNA-18-extra.1~156	237	170	134	321	363	348	3922	1385	2051	349	355	207
ILL.BSU-misc-RNA-19-extra.1~113	40	30	21	44	45	58	208	100	97	69	66	37
ILL.BSU-misc-RNA-20-extra.1~157	93	109	71	71	61	82	1425	638	797	90	79	53
ILL.BSU-misc-RNA-21-extra.1~101	1	5	1	3	3	6	27	14	8	1	3	3
ILL.BSU-misc-RNA-22-extra.1~45	0	2	1	2	0	0	3	3	0	2	0	2
ILL.BSU-misc-RNA-23-extra.1~121	25	22	36	39	37	52	34	34	35	38	20	21
ILL.BSU-misc-RNA-24-extra.1~102	36	30	33	69	62	78	61	26	33	56	40	22
ILL.BSU-misc-RNA-25-extra.1~227	1809	1056	1765	2825	2864	2567	3554	2625	2968	2051	1881	1521
ILL.BSU-misc-RNA-26-extra.1~117	110	93	90	155	151	167	299	138	167	114	121	80
ILL.BSU-misc-RNA-27-extra.1~118	219	110	119	155	234	216	147	78	111	110	179	165
ILL.BSU-misc-RNA-28-extra.1~115	122	142	18	70	89	60	20	19	14	10	102	63
ILL.BSU-misc-RNA-29-extra.1~106	0	10	0	4	1	0	2	2	7	3	2	2
ILL.BSU-misc-RNA-3-extra.1~141	2141	2226	2390	3803	3671	3821	3520	2898	3260	2672	2461	1924
ILL.BSU-misc-RNA-30-extra.1~42	0	3	1	4	6	2	6	4	4	1	2	5
ILL.BSU-misc-RNA-31-extra.1~92	0	1	0	0	1	1	6	4	2	1	1	0
ILL.BSU-misc-RNA-32-extra.1~187	30900	21159	27242	30941	35679	31187	54551	36520	31321	35436	26114	21012
ILL.BSU-misc-RNA-34-extra.1~101	9	9	7	24	39	25	25	8	12	29	32	23
ILL.BSU-misc-RNA-36-extra.1~145	893	732	908	5966	6226	4970	7304	2898	3567	5579	7997	3569
ILL.BSU-misc-RNA-37-extra.1~98	8	11	15	10	7	17	111	55	49	14	26	9
ILL.BSU-misc-RNA-38-extra.1~102	44	48	54	211	190	127	364	201	206	136	124	98
ILL.BSU-misc-RNA-39-extra.1~175	910	805	910	2888	2218	2274	2926	2063	2502	2148	1471	1126
ILL.BSU-misc-RNA-4-extra.1~57	0	0	0	1	1	0	1	0	0	0	2	1
ILL.BSU-misc-RNA-40-extra.1~208	1394	850	1260	1604	1725	1547	2440	1425	1414	1541	1230	965
ILL.BSU-misc-RNA-41-extra.1~193	37544	14453	17877	17024	35107	25576	151972	75515	56568	51392	40890	35675
ILL.BSU-misc-RNA-42-extra.1~233	1739	1290	1730	3199	3122	2809	4764	3917	4283	2137	1907	1471
ILL.BSU-misc-RNA-43-extra.1~76	12	11	9	27	35	25	12	8	10	37	38	28
ILL.BSU-misc-RNA-44-extra.1~223	2274	1647	2570	3057	2816	2663	4176	3024	3364	2297	1936	1371
ILL.BSU-misc-RNA-45-extra.1~247	37	297	60	90	62	87	221	232	220	54	61	49
ILL.BSU-misc-RNA-46-extra.1~180	1509	869	1516	2906	3770	2413	7163	3230	3981	2092	2850	1941
ILL.BSU-misc-RNA-47-extra.1~131	847	672	684	1877	1852	1952	2107	1381	1575	1111	1057	833
ILL.BSU-misc-RNA-48-extra.1~248	1023	749	1148	2788	2560	2485	1280	937	1061	2274	2002	1368
ILL.BSU-misc-RNA-49-extra.1~215	2922	2112	2524	5002	4461	4218	3295	2438	2592	3728	2844	2122
ILL.BSU-misc-RNA-5-extra.1~171	488	509	541	649	494	499	500	342	449	448	414	235
ILL.BSU-misc-RNA-50-extra.1~139	1000	675	794	7201	7459	6409	6190	3508	4155	5716	5069	3990
ILL.BSU-misc-RNA-51-extra.1~102	7	10	7	17	10	9	8	10	9	19	19	11
ILL.BSU-misc-RNA-52-extra.1~149	135	129	134	344	315	268	431	291	354	331	255	178
ILL.BSU-misc-RNA-53-extra.1~107	106	128	137	138	130	177	854	245	233	133	307	121
ILL.BSU-misc-RNA-54-extra.1~180	779	362	680	2541	3347	2432	1953	802	834	1653	2201	1584
ILL.BSU-misc-RNA-56-extra.1~236	216	353	184	243	266	277	715	608	619	218	141	160
ILL.BSU-misc-RNA-57-extra.1~222	37.7736	33.7416	89.592	48.0986	17.1106	5.7068	61.5198	110.225	85.9605	29.2727	24.3593	18.8958
ILL.BSU-misc-RNA-58-extra.1~222	211.226	133.258	216.408	212.901	250.889	262.293	474.48	380.775	419.04	210.727	165.641	151.104
ILL.BSU-misc-RNA-59-extra.1~207	44	24	50	48	35	48	110	104	106	63	48	35
ILL.BSU-misc-RNA-6-extra.1~248	479	291	522	825	780	906	818	666	638	737	325	367
ILL.BSU-misc-RNA-60-extra.1~103	135	61	125	79	49	64	501	206	275	81	110	30
ILL.BSU-misc-RNA-61-extra.1~107	10	16	18	16	5	11	46	14	18	8	11	5
ILL.BSU-misc-RNA-62-extra.1~107	3	5	5	10	4	8	28	7	6	11	11	6
ILL.BSU-misc-RNA-63-extra.1~103	26	32	30	28	50	45	68	31	40	49	71	37
ILL.BSU-misc-RNA-7-extra.1~144	590	528	452	673	578	471	1346	699	702	742	788	458
ILL.BSU-misc-RNA-8-extra.1~101	398	163	227	190	186	159	646	218	373	198	184	96
ILL.BSU-misc-RNA-9-extra.1~103	28	17	13	56	61	98	64	16	31	126	73	51
ILL.buk-BSU24070.4~1095	2217	2482	2034	2852	2709	2337	1749	1660	1746	1634	1893	1331
ILL.cah-BSU03180.1~957	380	327	510	174	223	206	207	174	247	193	106	129
ILL.carA-BSU11230.1~1062	11	16	17	35	24	32	44	61	59	30	19	10
ILL.carB-BSU11240.1~3093	32	46	46	62	60	50	171	163	184	61	53	45
ILL.carB-BSU15520.1~3216	2214	16847	312	663	1152	347	96	194	119	131	2729	1862
ILL.catD-BSU08230.21~425	64	52	78	42	36	52	19	33	31	39	28	33
ILL.catE-BSU08240.1~858	180	217	240	156	112	164	94	80	95	142	73	83
ILL.cbiO-BSU01450.128~973	1057	1272	720	4504	3877	4246	6443	6891	7766	3906	2713	2204
ILL.cbiO-BSU01460.15~845	638	901	393	1879	1645	1879	5705	5964	6742	1639	1056	922
ILL.cca-BSU22450.5~1198	2046	1818	2040	3423	2979	3232	1630	1490	1750	2906	1839	1618
ILL.cccA-BSU25190.32~394	552	110	627	481	525	551	446	375	425	439	319	279
ILL.cccB-BSU35270.8~346	1025	967	1195	1093	937	1034	1107	986	1154	843	677	549
ILL.ccdA-BSU17930.86~793	65	76	69	150	174	162	209	160	256	105	121	101
ILL.ccpA-BSU29740.151~1155	4451	2904	4854	5701	5859	5714	4761	3988	4786	4360	3315	3271
ILL.ccpB-BSU40870.44~979	55	52	57	102	126	129	77	59	77	106	59	78
ILL.ccpC-BSU14140.25~906	1954	1177	2103	2372	2112	2070	1129	995	1164	1777	1266	1148
ILL.ccpN-BSU25250.133~771	861	813	1113	1978	1884	1887	1098	977	1160	1480	1079	943
ILL.cdd-BSU25300.1~411	902	602	1072	1588	1532	1434	3470	2826	2720	1187	1152	856
ILL.cdoA-BSU31140.338~823	305	152	217	572	778	668	972	477	505	566	409	344
ILL.cdsA-BSU16540.1~810	1259	1313	1632	3159	3285	3097	2435	2327	2568	2267	2164	1830
ILL.cgeA-BSU19780.15~416	3	5	5	4	5	3	6	7	7	6	52	3
ILL.cgeB-BSU19790.7~960	14	9	11	20	19	16	53	38	60	21	89	19
ILL.cgeC-BSU19770.1~306	1	6	0	5	4	3	4	1	4	4	12	5
ILL.cgeD-BSU19760.1~1281	36	34	23	63	53	57	603	515	639	81	48	33
ILL.cgeE-BSU19750.4~783	33	47	17	35	44	47	548	484	623	21	25	25
ILL.cggR-BSU33950.100~1122	3722	10143	4120	42364	28954	25243	29259	29514	26720	24479	17925	14530
ILL.cheA-BSU16430.1~2019	1564	1858	1219	994	939	1199	6733	5791	6948	970	841	532
ILL.cheB-BSU16420.2~1075	675	743	548	404	369	435	2931	2454	2866	373	318	216
ILL.cheC-BSU16450.10~639	529	571	410	339	296	433	2350	1948	2299	297	260	195
ILL.cheD-BSU16460.1~501	345	327	264	240	202	251	1618	1324	1676	195	146	136
ILL.cheR-BSU22720.25~795	361	313	413	326	411	334	408	344	466	317	272	201
ILL.cheV-BSU14010.162~1073	427	411	340	264	278	326	2277	1790	2255	311	286	144
ILL.cheW-BSU16440.22~492	323	380	261	255	216	239	1384	1166	1463	228	188	102
ILL.cheY-BSU16330.26~388	599	634	519	272	316	351	1744	1399	1795	248	261	175
ILL.cimH-BSU38770.19~1371	48	51	44	84	76	90	181	151	192	80	53	49
ILL.cinA-BSU16930.1~1251	2072	2026	2484	3414	3273	3209	3192	3054	3390	2690	2226	1998
ILL.citA-BSU09440.12~1112	237	287	317	490	474	521	387	305	412	461	270	213
ILL.citB-BSU18000.43~2772	2436	5234	3209	11960	11760	10862	33700	28258	35836	5000	7345	6207
ILL.citH-BSU39060.1~1281	13	29	22	11	26	17	57	32	48	28	10	5
ILL.citM-BSU07610.40~1341	208	144	247	299	292	312	353	326	342	292	150	179
ILL.citR-BSU09430.36~911	282	164	286	303	234	275	194	156	189	282	152	114
ILL.citS-BSU07580.4~1632	166	176	175	236	199	179	327	268	366	146	148	105
ILL.citT-BSU07590.1~681	63	46	76	66	79	86	131	88	121	70	48	39
ILL.citZ-BSU29140.186~1304	2906	3999	2630	7405	7040	7762	11075	8924	11430	5164	4329	3620
ILL.clpC-BSU00860.1~2433	7566	9618	8148	7245	5018	6262	9525	8103	10294	9481	3167	2555
ILL.clpE-BSU13700.33~2132	815	908	701	498	379	490	7424	6339	8837	1267	205	169
ILL.clpP-BSU34540.42~635	10005	11294	10757	15634	12129	12788	15286	14296	16189	13561	5975	5472
ILL.clpQ-BSU16150.1~546	1384	1502	1405	2915	2495	2692	3054	2847	3294	2256	1411	1165
ILL.clpX-BSU28220.1~1263	12470	10456	13459	23027	21562	22399	15521	13682	15871	16837	11805	11286
ILL.clsA-BSU36590.243~1691	1005	801	1161	1489	1475	1403	2536	2324	2650	1217	916	776
ILL.clsB-BSU37190.1~1197	10	14	3	11	11	13	32	15	15	10	7	6
ILL.cmk-BSU22890.1~675	3065	2391	3552	3651	3655	3635	2924	2726	3097	2687	2325	2069
ILL.coaA-BSU23760.1~960	751	593	926	958	1000	898	1020	889	1033	715	597	534
ILL.coaBC-BSU15700.78~1298	634	701	899	1398	1242	1207	1161	1070	1292	1216	894	654
ILL.coaD-BSU15020.5~490	934	641	1046	1357	1197	1289	1494	1405	1488	1068	717	679
ILL.coaE-BSU29060.16~609	544	514	638	978	775	874	884	789	880	726	432	428
ILL.coaX-BSU00700.195~971	2343	1215	2678	2222	2144	2435	1466	1223	1506	2095	1213	1039
ILL.codY-BSU16170.1~780	2721	3329	2956	6170	5037	5299	4845	4782	5279	4283	2986	2411
ILL.coiA-BSU11530.57~1178	22	21	21	116	76	82	86	75	85	84	35	53
ILL.comA-BSU31680.3~647	986	1032	1125	3178	2884	2538	1229	1087	1203	2417	1997	1611
ILL.comC-BSU28070.21~767	8	7	10	34	42	33	43	29	44	37	21	26
ILL.comEA-BSU25590.1~618	5	3	5	15	7	15	49	25	32	15	5	6
ILL.comEB-BSU25580.10~579	450	241	508	609	584	657	612	521	592	551	346	284
ILL.comEC-BSU25570.4~2334	114	75	92	331	321	275	324	293	370	343	132	190
ILL.comER-BSU25600.84~905	10	8	9	29	38	32	35	43	51	22	18	18
ILL.comFA-BSU35470.7~1398	51	55	47	253	240	242	186	153	185	216	133	159
ILL.comFB-BSU35460.60~356	133	97	135	225	173	157	132	105	131	170	107	94
ILL.comFC-BSU35450.1~690	222	240	245	423	433	418	382	350	480	379	291	231
ILL.comGA-BSU24730.2~1072	10	6	8	30	26	23	39	48	36	26	22	17
ILL.comGB-BSU24720.1~972	3	9	0	14	16	19	27	23	29	22	11	12
ILL.comGC-BSU24710.1~297	1	0	0	4	3	8	5	3	4	3	3	1
ILL.comGD-BSU24700.1~432	2	1	4	2	7	4	13	9	10	2	1	6
ILL.comGE-BSU24690.1~348	0	3	2	11	1	4	16	20	11	6	5	2
ILL.comGF-BSU24680.26~409	0	0	1	6	4	1	16	13	19	1	5	1
ILL.comGG-BSU24670.1~375	3	9	5	6	11	8	4	8	18	5	10	7
ILL.comK-BSU10420.20~598	93	86	72	74	55	51	204	147	195	70	69	34
ILL.comN-BSU27660.1~297	623	554	670	1112	1028	1082	938	934	1080	838	591	537
ILL.comP-BSU31690.1~2310	2614	2168	2958	3169	3533	3125	3620	3389	4085	2556	2057	1757
ILL.comQ-BSU31710.106~1005	948	709	1022	1988	1925	1898	1166	1065	1269	1692	1288	988
ILL.comS-BSU03500.1~141	0	0	0	0	0	0	0	0	0	0	0	0
ILL.comX-BSU31700.1~168	115	77	125	123	160	126	137	139	171	97	86	87
ILL.comZ-BSU11310.15~206	462	335	534	546	457	546	698	599	623	423	294	244
ILL.copA-BSU33500.84~2492	881	636	900	486	395	387	1070	968	1046	518	218	200
ILL.copB-BSU33490.70~2169	1114	1047	965	659	509	487	453	279	459	577	363	250
ILL.copZ-BSU33510.13~222	195	176	195	117	105	102	185	119	117	125	54	60
ILL.cotA-BSU06300.152~1693	59	33	53	62	53	54	108	96	132	55	56	33
ILL.cotB-BSU36050.1~1143	21	28	23	67	58	56	34	21	28	76	43	26
ILL.cotC-BSU17700.175~375	13	22	26	29	35	21	48	30	28	20	35	23
ILL.cotD-BSU22200.11~238	542	464	679	1081	974	846	1291	1184	1383	734	611	451
ILL.cotE-BSU17030.26~571	17	13	16	18	20	35	36	26	43	23	17	4
ILL.cotF-BSU40530.26~508	24	12	44	49	36	49	50	31	51	62	29	21
ILL.cotG-BSU36070.141~728	4	6	8	4	6	4	14	8	13	15	46	10
ILL.cotH-BSU36060.1~1089	8	10	12	34	25	12	30	16	39	21	16	13
ILL.cotI-BSU30920.1~1074	3	8	9	18	19	13	30	16	19	15	20	13
ILL.cotJA-BSU06890.1~249	0	1	3	1	0	0	1	5	5	0	1	0
ILL.cotJB-BSU06900.1~264	1	4	0	0	0	0	5	7	7	2	1	1
ILL.cotJC-BSU06910.1~570	3	3	12	7	1	1	9	17	14	7	4	0
ILL.cotM-BSU17970.42~434	6	10	10	18	15	17	18	25	24	10	12	16
ILL.cotO-BSU11730.18~701	17	24	30	53	34	31	31	53	48	19	31	20
ILL.cotP-BSU05550.1~432	10	4	9	17	12	19	53	22	50	15	13	8
ILL.cotR-BSU34530.305~1267	550	278	422	461	593	463	2201	1209	1340	716	524	377
ILL.cotS-BSU30900.1~1056	67	53	55	44	31	32	117	87	83	26	42	21
ILL.cotSA-BSU30910.1~1134	9	4	17	24	27	15	21	17	21	23	22	12
ILL.cotT-BSU12090.28~351	6	7	3	21	16	31	13	7	19	25	13	11
ILL.cotU-BSU17670.192~452	82	60	102	118	101	118	80	81	115	115	86	64
ILL.cotV-BSU11780.1~387	5	3	13	9	12	5	10	13	12	6	65	6
ILL.cotW-BSU11770.1~318	1	2	8	5	10	4	13	6	13	5	28	10
ILL.cotX-BSU11760.99~617	8	8	21	33	30	19	21	23	33	32	136	28
ILL.cotY-BSU11750.1~489	11	7	11	38	17	20	29	29	43	22	38	14
ILL.cotZ-BSU11740.1~447	5	7	2	9	5	10	8	2	13	9	18	7
ILL.coxA-BSU27830.148~744	4	5	4	12	11	8	42	27	31	12	11	7
ILL.crcBA-BSU09600.1~357	83	98	103	171	161	139	624	542	549	115	120	82
ILL.crh-BSU34740.24~281	460	414	532	618	512	583	446	412	464	491	300	247
ILL.csaA-BSU19040.1~333	50	54	82	81	83	73	223	184	141	59	42	62
ILL.csbA-BSU35180.68~298	134	101	147	360	245	167	153	138	186	235	133	136
ILL.csbB-BSU08600.1~990	1885	1440	2175	2968	2764	2418	1519	1218	1668	2552	2036	1584
ILL.csbC-BSU39810.18~1403	83	323	139	728	173	104	100	176	149	275	54	143
ILL.csbD-BSU36670.14~202	17	39	14	143	19	15	3	24	11	45	8	21
ILL.csbX-BSU27760.6~1313	772	404	812	1301	1059	960	720	596	720	940	632	722
ILL.csfB-BSU00240.130~324	59	69	77	203	198	209	139	114	164	237	127	111
ILL.csgA-BSU02070.112~360	4	0	3	2	0	2	4	0	3	6	0	3
ILL.cshA-BSU04580.1~1536	13377	11656	14783	22019	21331	21580	532	525	613	16986	11738	12789
ILL.cshB-BSU25140.29~1345	2248	1781	2529	3189	2976	3074	3615	3681	3877	2236	1703	1674
ILL.csn-BSU26890.12~845	87	125	123	160	135	132	358	321	393	130	138	95
ILL.csoR-BSU33520.10~315	257	216	261	683	611	622	236	186	256	673	456	352
ILL.cspB-BSU09100.69~272	74502	47483	77308	82748	90791	97690	81169	62750	75792	67682	47118	46582
ILL.cspC-BSU05120.89~289	10488	6052	8661	11910	12933	15629	10029	8589	8630	11172	5419	7457
ILL.cspD-BSU21930.26~226	10165	6830	8968	35040	32015	34497	24445	17775	21554	25882	21778	17614
ILL.cspR-BSU08930.1~483	1332	954	1496	1710	1408	1415	1051	872	1040	1288	877	716
ILL.csrA-BSU35370.1~225	126	110	143	105	92	104	216	167	226	92	100	56
ILL.cssR-BSU33010.11~688	234	215	328	400	363	373	340	278	357	397	245	195
ILL.cssS-BSU33020.1~1356	669	498	692	1336	1131	1108	987	849	1019	1081	666	619
ILL.cstA-BSU28710.9~1805	2224	1126	2802	1485	1465	1517	1028	890	1008	1413	1056	945
ILL.ctaA-BSU14870.355~1275	875	1521	1019	2457	1510	1417	1204	1358	1412	817	831	687
ILL.ctaB-BSU14880.1~918	1457	2426	1713	4805	3644	3191	3635	3967	3939	1721	2139	1758
ILL.ctaC-BSU14890.224~1294	206	205	198	303	252	236	296	300	334	118	186	134
ILL.ctaD-BSU14900.33~1901	383	288	375	353	312	343	560	442	647	256	228	179
ILL.ctaE-BSU14910.1~624	84	85	120	80	86	84	194	167	221	78	87	38
ILL.ctaF-BSU14920.1~333	73	43	49	61	77	46	126	104	113	43	32	28
ILL.ctaG-BSU14930.1~894	89	60	91	128	106	107	239	198	227	64	90	56
ILL.ctaO-BSU12080.118~1107	26	36	25	93	60	73	151	153	163	61	59	40
ILL.ctc-BSU00520.18~632	5305	5257	6220	5278	4000	3672	2181	2271	2292	3732	2608	2328
ILL.ctpA-BSU19590.12~1412	2361	1692	2586	4465	4172	4557	3572	3491	4028	3365	2190	1999
ILL.ctpB-BSU35240.140~1582	30	40	36	70	53	38	76	58	61	60	32	21
ILL.ctrA-BSU09460.120~1517	5	22	5	10	6	7	32	25	35	31	10	11
ILL.ctsR-BSU00830.134~598	983	849	1130	1271	949	1151	1157	1013	1294	1604	482	436
ILL.cueR-BSU09560.8~439	1018	806	1143	1618	1282	1244	1587	1278	1416	1437	823	810
ILL.cwlA-BSU25900.1~819	8	5	10	27	15	31	30	20	30	16	24	7
ILL.cwlC-BSU17410.1~768	38	44	59	79	68	65	126	107	107	73	60	28
ILL.cwlD-BSU01530.60~773	32	16	24	35	40	34	79	67	74	48	23	32
ILL.cwlH-BSU25710.45~797	14	23	9	18	15	15	47	25	50	39	16	23
ILL.cwlJ-BSU02600.314~742	28	17	29	27	36	31	39	33	39	36	23	21
ILL.cwlK-BSU02810.60~563	87	61	81	176	156	136	281	207	283	155	96	96
ILL.cwlO-BSU34800.178~1599	13682	8039	19612	22956	19610	17532	21912	20771	20271	14571	12220	11212
ILL.cwlS-BSU19410.274~1518	89	139	127	183	168	149	493	490	521	133	116	93
ILL.cycB-BSU34160.25~1290	1051	351	1389	809	888	1042	335	270	343	980	473	355
ILL.cydA-BSU38760.182~1588	23	5397	27	4453	99	102	50	546	51	139	65	30
ILL.cydB-BSU38750.1~1017	31	1840	24	829	35	41	51	254	48	53	18	19
ILL.cydC-BSU38740.1~1704	42	926	45	752	50	31	94	97	79	68	27	36
ILL.cydD-BSU38730.1~1728	81	240	81	107	65	93	132	98	123	71	51	41
ILL.cyeA-BSU18770.1~879	27	20	34	20	33	28	64	57	73	21	27	22
ILL.cyeB-BSU34000.18~935	80	100	134	108	112	88	143	170	149	106	88	83
ILL.cymR-BSU27520.71~487	780	546	793	950	923	947	830	660	825	851	477	529
ILL.cypA-BSU26740.1~1233	55	58	71	222	173	210	111	84	112	168	92	88
ILL.cypB-BSU27160.16~3180	1090	1572	1529	1743	1035	1365	1547	1244	1610	1731	661	574
ILL.cypC-BSU02100.90~1343	22	65	34	151	48	39	64	62	61	81	20	45
ILL.cypX-BSU35060.1~1218	263	292	312	238	215	164	1223	1190	1289	204	179	152
ILL.cysC-BSU15600.1~594	26	42	27	19	24	13	53	60	55	18	20	20
ILL.cysE-BSU00930.125~778	788	664	994	734	720	735	584	551	694	748	513	368
ILL.cysH-BSU15570.162~863	75	257	69	85	85	108	172	160	185	114	78	46
ILL.cysJ-BSU33440.32~1849	452	396	598	584	544	617	337	274	356	441	301	269
ILL.cysK-BSU00730.1~927	4231	3179	4679	3599	3295	3632	2119	1728	2053	2871	1878	1765
ILL.cysL-BSU37650.6~905	475	340	762	580	515	517	404	319	416	448	376	294
ILL.cysP-BSU15580.5~1069	39	195	71	57	58	56	148	106	150	68	50	39
ILL.cysS-BSU00940.1~1401	1795	1537	2219	1531	1315	1469	1166	1117	1295	1497	992	736
ILL.czcD-BSU26650.15~950	49	58	32	56	50	47	35	37	44	50	23	24
ILL.czrA-BSU19120.12~335	136	113	174	274	239	227	240	187	242	204	124	105
ILL.dacA-BSU00100.61~1392	8398	6825	9646	9655	8427	7642	4687	4365	5062	6207	5740	4588
ILL.dacB-BSU23190.123~1271	29	41	44	107	119	98	252	246	319	95	61	54
ILL.dacC-BSU18350.33~1508	178	158	157	183	186	175	204	195	225	126	111	108
ILL.dacF-BSU23480.1~1170	2	4	8	10	5	14	10	7	15	14	6	4
ILL.dapA-BSU16770.1~873	4531	4267	4838	6547	6037	6001	5625	5041	5909	4170	3461	2900
ILL.dapB-BSU22490.12~815	1539	1088	1664	1989	1787	2133	853	716	901	1824	1144	946
ILL.dapF-BSU32170.20~874	1405	961	1612	1161	1148	1023	1192	936	1260	854	927	688
ILL.dapG-BSU16760.92~1306	3918	3523	4204	4270	4461	4365	4407	3644	4291	3287	2740	2247
ILL.dapH-BSU14180.21~731	5186	4567	6024	6376	5869	6111	5364	4687	5238	4935	3651	3083
ILL.dapL-BSU14190.70~1194	1142	1134	1397	1731	1422	1465	1895	1907	2084	1240	981	770
ILL.dat-BSU09670.1~849	416	425	483	879	837	762	728	606	683	716	587	445
ILL.dck-BSU00140.1~654	996	659	1317	1088	1037	1062	888	885	1105	943	604	559
ILL.dctB-BSU04440.1~1053	430	413	521	924	934	852	692	663	807	727	633	460
ILL.dctP-BSU04470.1~1266	23333	3832	26424	4927	6667	7473	9894	7591	9395	8849	3489	3590
ILL.dctR-BSU04460.1~681	199	147	202	207	237	188	278	252	331	196	126	125
ILL.dctS-BSU04450.70~1677	378	289	372	359	394	395	603	492	644	343	283	226
ILL.ddl-BSU04560.175~1239	5926	4740	7139	5239	4670	4715	4451	3801	4815	4754	3164	2865
ILL.deaD-BSU39110.1~1440	2444	1876	3070	1535	1478	1580	1891	1588	1882	1463	1226	949
ILL.def-BSU14560.7~561	1483	1041	1623	2264	1937	1891	1425	1264	1476	1611	1068	949
ILL.def-BSU15720.27~509	449	377	557	737	634	674	553	499	616	574	511	416
ILL.degA-BSU10840.18~1031	260	241	294	394	350	300	465	394	430	327	236	211
ILL.degQ-BSU31720.193~333	32	35	59	164	157	125	91	48	75	110	103	96
ILL.degR-BSU21940.37~219	379	296	291	670	599	740	1816	1292	1617	551	473	424
ILL.degS-BSU35500.1~1158	1845	1532	2178	2239	1886	2028	1625	1462	1769	1787	1319	1123
ILL.degU-BSU35490.2~691	1567	1533	1864	2306	2189	2137	1719	1512	1710	1969	1344	1232
ILL.deoC-BSU39420.1~672	7595	3075	10680	4116	4112	4057	5689	4898	5761	3423	2531	2194
ILL.deoD-BSU19630.1~702	3046	2691	3434	4866	4192	4339	2184	1987	2317	3567	2341	2530
ILL.deoR-BSU39430.35~976	1415	879	1924	1880	1793	1713	967	843	1051	1413	1217	920
ILL.des-BSU19180.162~1220	719	360	550	1954	3323	4026	1188	1327	1560	1048	861	1494
ILL.desK-BSU19190.5~1117	90	81	125	227	318	287	230	207	325	167	105	125
ILL.desR-BSU19200.1~600	80	69	75	180	212	252	173	122	193	118	82	111
ILL.dfrA-BSU21810.1~507	421	366	403	734	695	668	584	513	710	521	410	333
ILL.dgcK-BSU09120.1~1080	681	653	750	1259	1385	1260	1825	1775	2002	1036	925	701
ILL.dgcP-BSU29650.71~1810	1095	912	1128	1707	1704	1645	2194	1914	2236	1334	1040	874
ILL.dgcW-BSU13420.334~2583	251	265	226	265	274	264	1408	991	1364	253	194	116
ILL.dgk-BSU00150.1~624	895	645	1337	1559	1375	1472	854	871	1013	1262	858	804
ILL.dgkA-BSU25310.1~372	363	315	360	488	479	506	500	412	509	372	316	286
ILL.dgrA-BSU22910.1~654	640	382	712	362	365	380	655	594	745	339	281	204
ILL.dhaS-BSU19310.106~1593	1963	1073	2203	4388	3616	3645	4675	3909	4495	3343	1970	1626
ILL.dhbA-BSU32000.122~907	2251	5669	3123	7252	6051	4312	6644	8160	8478	3360	7559	5257
ILL.dhbB-BSU31970.1~939	1710	5777	2135	9700	8242	5642	6389	8727	8783	4056	10709	6957
ILL.dhbC-BSU31990.26~1222	3235	8815	4288	11664	10128	6821	9846	12592	12052	5226	12271	8824
ILL.dhbE-BSU31980.1~1620	3345	10045	4274	15275	13212	8718	10273	12730	12223	6812	16134	10971
ILL.dhbF-BSU31960.1~7137	6845	30288	7375	45440	37780	24680	43876	58199	57734	17686	52004	33195
ILL.dinB-BSU05630.14~532	77	67	80	164	165	184	47	46	69	167	101	106
ILL.dinF-BSU21710.72~1409	164	127	158	275	266	261	297	269	336	223	217	163
ILL.dinG-BSU22400.1~2796	4483	4041	4957	8214	7081	7101	6793	6354	7209	5980	4738	3878
ILL.divIB-BSU15240.88~879	891	1067	930	1878	1544	1738	1802	1710	1858	1432	1087	944
ILL.divIC-BSU00620.18~395	2276	1727	2556	2250	1923	2206	3155	2653	3351	2249	1373	1197
ILL.divIVA-BSU15420.1~495	2119	1786	2311	2646	2371	2410	3360	2869	3390	1769	1728	1451
ILL.dltA-BSU38500.1~1512	18906	14601	21913	19654	18427	18951	23004	20721	24900	20458	14061	11657
ILL.dltB-BSU38510.1~1188	12852	10920	14865	14390	14000	13946	16168	15592	18675	15145	9654	8539
ILL.dltC-BSU38520.17~253	2263	1952	2447	2296	2187	2180	2712	2385	2858	2363	1685	1415
ILL.dltD-BSU38530.1~1179	14516	13486	16509	16169	15416	15051	19254	17465	21418	16792	11276	9246
ILL.dltE-BSU38540.1~759	10616	9677	11833	11833	10448	10937	14304	12493	14805	11903	7834	6156
ILL.dnaA-BSU00010.281~1621	6845	4844	6985	8281	8657	8561	5711	5151	6440	7223	5012	4094
ILL.dnaB-BSU28990.115~1533	944	787	1053	1134	1178	1071	949	857	1038	1063	776	627
ILL.dnaC-BSU40440.25~1389	2226	1232	2433	2688	2766	2840	1318	1149	1372	2368	1599	1556
ILL.dnaD-BSU22350.77~775	732	735	982	1316	1288	1367	977	906	1057	932	844	683
ILL.dnaE-BSU29230.1~3348	3531	3087	4937	4998	4580	4724	7561	6811	8209	3958	2765	2241
ILL.dnaG-BSU25210.1~1812	5048.83	4665.38	5091.61	7798.72	7780.21	7381.75	8976.88	8243.8	9464.99	5797.49	4676.39	4153.67
ILL.dnaI-BSU28980.1~936	696	687	779	852	809	794	702	654	807	758	572	499
ILL.dnaJ-BSU25460.200~1327	4767	6012	5930	8598	7681	8183	8800	7300	8621	8225	5232	3975
ILL.dnaK-BSU25470.24~1859	22859	29757	30524	31718	23886	25862	32133	25292	30952	32887	16340	12806
ILL.dnaN-BSU00020.179~1315	2599	2634	2709	3594	3584	3568	2512	2315	2823	3242	2192	1801
ILL.dnaX-BSU00190.36~1727	4260	2872	5605	5116	4948	4784	3327	3126	3664	4032	3136	2548
ILL.dppA-BSU12920.12~836	17	33	12	161	157	121	38	33	41	98	114	88
ILL.dppB-BSU12930.1~927	4	6	0	9	20	14	13	9	19	13	15	16
ILL.dppC-BSU12940.1~963	2	10	2	8	6	6	25	19	27	7	8	3
ILL.dppD-BSU12950.1~1008	9	4	7	8	6	4	30	18	32	13	8	1
ILL.dppE-BSU12960.3~1652	28	39	29	42	48	34	101	88	86	37	37	15
ILL.dprA-BSU16110.61~954	210	205	206	992	979	915	572	418	550	754	612	574
ILL.dps-BSU30650.1~438	516	675	573	1302	520	391	1078	952	969	552	288	320
ILL.drm-BSU23500.1~1185	9921	7231	11976	11118	10275	10294	6823	6304	7133	9222	6651	6207
ILL.dsdA-BSU23770.76~1422	618	509	672	774	750	759	852	722	910	598	566	416
ILL.dtpT-BSU03670.1~1479	2608	2035	3625	3073	3098	3073	2070	1627	2044	2430	1583	1359
ILL.dusB-BSU00810.24~1025	4306	3123	4910	6548	6142	6417	5219	4459	5461	5370	4048	3214
ILL.dusC-BSU08030.41~1018	840	570	863	1148	1191	1136	1211	957	1208	1051	629	569
ILL.dxr-BSU16550.1~1152	2842	2919	3653	6063	6007	6014	4443	4283	4771	4683	3855	3351
ILL.dxs-BSU24270.1~1902	4206	3725	4555	9015	8076	7835	6553	5931	6765	6017	4456	4403
ILL.eag-BSU13650.81~512	27	40	18	41	46	33	264	248	257	41	25	19
ILL.ebrA-BSU17300.7~324	31	19	51	44	55	74	66	50	68	73	31	29
ILL.ebrB-BSU17290.5~358	135	63	110	180	173	149	213	141	162	157	98	91
ILL.ecsA-BSU10040.378~1121	791	501	950	1123	902	979	548	452	633	947	593	590
ILL.ecsB-BSU10050.1~1227	1826	1362	1859	2670	2286	2286	2151	1852	2167	2204	1381	1128
ILL.ecsC-BSU10060.18~728	979	871	1050	1499	1239	1270	1347	1195	1328	1155	792	586
ILL.efeM-BSU38270.1~1158	4984	5491	6741	4074	4045	3660	4490	4101	4937	3341	3360	2788
ILL.efeN-BSU38260.19~1269	5962	6769	8310	5437	5106	4629	5698	5330	5970	4514	4005	3333
ILL.efeU-BSU38280.25~1470	4053	3967	5676	3493	3451	3060	3675	3045	3763	2894	2793	2313
ILL.efp-BSU24450.25~582	5813	4898	6528	6706	6315	6254	5197	4913	5305	4973	4118	3776
ILL.eglS-BSU18130.34~1533	75	71	82	113	111	130	173	139	164	120	82	64
ILL.endB-BSU04650.18~299	5088	3846	5414	8505	7961	7986	4937	4224	4825	6369	4646	3826
ILL.engA-BSU22840.27~1337	2913	2779	3426	4118	4428	4270	4954	4716	5288	3244	2689	2429
ILL.engB-BSU28190.1~588	1645	1285	1796	2378	2098	2171	1777	1591	1869	1773	1152	1103
ILL.eno-BSU33900.30~1322	17941	19944	25870	27963	22998	24721	13991	15489	15195	20215	17227	11928
ILL.epr-BSU38400.9~1946	1051	1127	923	387	452	482	5939	4520	6056	481	602	282
ILL.epsA-BSU34370.38~742	204	138	184	1038	1072	878	843	804	956	822	758	635
ILL.epsB-BSU34360.6~689	234	166	198	998	1026	797	1164	921	1109	901	794	601
ILL.epsC-BSU34350.1~1797	340	252	255	1532	1545	1165	1302	1195	1396	1320	1060	856
ILL.epsD-BSU34340.1~1146	284	198	248	1297	1173	977	1029	899	1083	1151	1034	753
ILL.epsE-BSU34330.1~837	175	123	147	973	811	738	479	496	518	771	668	593
ILL.epsF-BSU34320.1~1155	168	130	187	768	697	682	647	568	648	660	690	418
ILL.epsG-BSU34310.1~1104	119	124	125	588	580	516	604	589	685	466	528	363
ILL.epsH-BSU34300.25~1059	128	114	115	486	433	360	541	511	601	409	422	301
ILL.epsI-BSU34290.5~1081	160	156	150	553	487	490	734	646	807	474	522	349
ILL.epsJ-BSU34280.1~1035	130	140	125	490	422	399	744	749	813	426	453	298
ILL.epsK-BSU34265.1~1518	181	159	149	542	494	444	856	891	1003	398	473	346
ILL.epsL-BSU34250.1~609	66	65	50	211	195	143	340	356	379	163	189	129
ILL.epsM-BSU34240.1~651	73	75	73	218	208	218	463	426	440	210	220	138
ILL.epsN-BSU34230.5~1171	103	132	100	422	470	355	630	559	652	378	444	277
ILL.epsO-BSU34220.1~969	136	134	121	549	474	483	546	585	572	458	334	239
ILL.era-BSU25290.1~906	2503	2003	2974	3543	3402	3389	3425	3347	3858	2574	2047	1843
ILL.estA-BSU02700.18~656	149	122	157	91	86	71	287	301	306	86	79	64
ILL.estB-BSU08350.6~638	354	346	375	414	405	354	437	478	537	308	279	237
ILL.etfA-BSU28520.12~989	1091	821	1270	751	740	861	835	745	861	732	543	450
ILL.etfB-BSU28530.15~788	816	671	949	584	601	688	624	549	618	545	428	334
ILL.eutD-BSU37660.43~1014	11928	12510	13414	15881	14549	14782	8874	7812	8890	11393	8544	8670
ILL.exlX-BSU18630.1~699	230	235	263	523	436	407	781	720	808	314	350	255
ILL.exoA-BSU22010.13~903	714	633	737	1437	1362	1199	1539	1474	1668	1037	728	645
ILL.exoAA-BSU40880.9~767	194	199	178	360	424	396	143	152	138	324	257	248
ILL.exuM-BSU12310.68~1447	95	30	167	82	99	71	54	30	47	92	56	54
ILL.exuR-BSU12370.25~1026	259	231	312	386	404	381	477	436	580	311	259	202
ILL.exuT-BSU12360.1~1269	30	19	46	30	28	37	61	38	55	26	24	24
ILL.ezrA-BSU29610.1~1689	5077	4873	5791	6495	6240	5826	7180	6453	7602	4929	4215	3851
ILL.fabD-BSU15900.1~954	2081	3058	2407	6121	4506	3704	3395	5009	4200	2762	3499	2693
ILL.fabF-BSU11340.23~1264	5974	6591	7812	11791	9406	8774	7197	8594	7926	6306	6044	5230
ILL.fabG-BSU15910.1~741	2102	3099	2862	6668	5025	4024	3837	6043	4946	2846	3703	3068
ILL.fabG-BSU16870.55~783	280	298	296	711	593	547	247	212	247	466	345	261
ILL.fabG-BSU18500.21~737	3468	3314	3847	6863	5620	5708	1923	1696	1840	4632	2925	2271
ILL.fabG-BSU29420.41~808	1250	891	1325	2740	2289	2638	945	865	991	2222	1138	1055
ILL.fabHA-BSU11330.1~939	2375	2540	3130	4754	3861	3289	2656	3638	3198	2686	2647	2207
ILL.fabHB-BSU10170.2~979	169	194	184	314	256	176	194	495	268	102	154	175
ILL.fabI-BSU11720.136~912	3884	4978	5153	9791	6702	5379	5516	7888	6562	3910	4692	3994
ILL.fabL-BSU08650.1~753	2417	1919	2707	3139	3021	3201	2184	1893	2245	2565	1650	1722
ILL.fabZ-BSU36370.51~476	2014	1160	2147	2231	2027	2013	1331	1072	1207	1971	1357	1242
ILL.fadE-BSU32820.15~1799	360	258	351	196	239	204	274	223	269	214	187	139
ILL.fadF-BSU37180.37~2154	160	132	273	218	235	240	351	334	340	217	125	105
ILL.fadG-BSU14071.1~1731	1539	741	1040	1668	1554	1701	1062	798	1023	2354	883	987
ILL.fadM-BSU32850.1~909	3	3	7	7	8	7	16	15	33	10	4	6
ILL.fadN-BSU32840.1~2448	350	174	433	250	226	223	180	150	196	171	168	113
ILL.fadR-BSU28550.6~590	538	380	598	387	363	428	437	386	451	371	290	237
ILL.fbaA-BSU37120.73~930	49717	42220	57698	46296	45082	45873	22885	21028	23322	36540	25912	22644
ILL.fbp-BSU40190.1~2016	3219	1961	3461	3734	3128	3969	2156	1858	2277	3489	1744	1418
ILL.fdhD-BSU36710.19~807	899	540	1063	1588	1288	1538	1308	1238	1391	1421	695	712
ILL.fer-BSU23040.72~320	2012	1543	2357	2324	2361	2199	2790	2430	2726	1783	1562	1255
ILL.feuA-BSU01630.1~954	2330	3962	2473	5567	5598	4695	1687	1945	2112	3954	5977	5268
ILL.feuB-BSU01620.1~1005	901	1624	1039	2679	2808	2363	975	981	1055	1964	2818	2527
ILL.feuC-BSU01610.1~1011	804	1315	834	2411	2527	2015	931	998	1077	1712	2575	2020
ILL.ffh-BSU15980.14~1354	4558	13170	5631	22680	19926	19886	40453	35179	40888	18391	12349	11448
ILL.fhuB-BSU33310.1~1155	2501	2696	3420	3864	4058	3397	5090	5036	5272	2700	2591	2508
ILL.fhuC-BSU33290.16~825	2581	3115	3664	3762	3728	3178	4451	4435	4705	2524	2738	2341
ILL.fhuD-BSU33320.37~984	5302	5588	6826	7588	7692	7055	7969	7859	8606	5213	4935	4055
ILL.fhuG-BSU33300.1~1011	2214	2644	2994	3067	3078	2805	4051	4266	4674	2222	2237	2011
ILL.flgB-BSU16180.49~438	587	489	725	868	1015	941	1573	1261	1779	679	697	509
ILL.flgC-BSU16190.1~453	423	345	545	663	718	686	1203	1001	1352	474	536	391
ILL.flgD-BSU16280.1~423	534	389	532	180	194	244	1400	1316	1713	175	168	139
ILL.flgG-BSU16290.22~816	1502	1391	1482	574	615	720	4169	3656	4667	559	515	410
ILL.flgK-BSU35410.13~1536	1934	2055	1762	1159	1165	1293	7316	5509	7397	1110	1026	693
ILL.flgL-BSU35400.11~907	1245	1524	1211	875	798	985	5421	4149	5371	828	747	512
ILL.flgM-BSU35430.81~347	374	402	333	252	241	284	1372	1197	1494	233	240	138
ILL.flhA-BSU16390.1~2034	1571	1592	1253	960	823	1017	6113	5505	6821	819	792	540
ILL.flhB-BSU16380.1~1083	796	834	677	452	509	564	3055	2796	3378	455	371	242
ILL.flhF-BSU16400.1~1101	675	792	568	408	447	477	3030	2742	3400	379	365	255
ILL.flhO-BSU36400.66~878	1159	920	989	509	639	646	3341	2249	3372	630	513	384
ILL.flhP-BSU36390.34~843	1552	1288	1373	828	925	947	3863	2939	3795	919	740	558
ILL.fliD-BSU35340.18~1514	2203	2230	2110	898	815	1089	9519	7539	9646	949	1081	489
ILL.fliE-BSU16200.1~321	452	353	475	252	322	311	1103	930	1221	212	230	183
ILL.fliF-BSU16210.8~1618	2390	2019	2559	1247	1374	1513	6075	5030	6602	1064	1030	873
ILL.fliG-BSU16220.13~1029	1715	1690	1985	930	1114	1072	4479	3878	5098	880	783	643
ILL.fliH-BSU16230.1~627	779	740	901	394	409	470	1983	1700	2195	348	352	279
ILL.fliI-BSU16240.1~1317	1877	1677	1963	939	1049	1140	5020	4189	5576	808	780	638
ILL.fliJ-BSU16250.3~446	488	480	599	201	262	274	1318	1258	1629	210	199	156
ILL.fliK-BSU16270.1~1464	1992	1717	2003	873	893	1075	6130	5252	6862	794	840	624
ILL.fliL-BSU16300.1~423	396	361	299	153	164	204	960	862	1197	128	138	136
ILL.fliM-BSU16310.34~1032	1280	1264	1240	599	613	703	3599	3194	4030	451	501	358
ILL.fliP-BSU16350.1~666	592	588	575	429	434	492	2152	1946	2477	322	300	224
ILL.fliQ-BSU16360.1~270	176	163	151	93	82	110	509	442	521	76	89	48
ILL.fliR-BSU16370.1~780	672	635	486	405	409	431	2305	2024	2462	286	303	233
ILL.fliS-BSU35330.1~402	492	538	498	175	193	242	2001	1681	2214	237	203	135
ILL.fliT-BSU35320.1~342	439	489	405	148	137	172	1902	1463	1944	168	167	98
ILL.fliY-BSU16320.1~1137	1734	1624	1553	817	790	871	4465	3797	4875	716	665	483
ILL.fliZ-BSU16340.13~672	797	798	675	405	409	500	2470	2105	2761	364	328	237
ILL.fmnP-BSU23050.106~678	675	484	753	1799	1584	1580	761	562	730	1247	843	726
ILL.fmt-BSU15730.5~958	1292	1285	1697	1915	1830	1854	1613	1543	1731	1698	1371	1118
ILL.fni-BSU22870.1~1050	2422	2201	2480	5004	4424	4481	2978	2179	2634	3530	2350	2643
ILL.fnr-BSU37310.5~721	58	326	104	327	111	115	72	140	98	77	93	59
ILL.folB-BSU00780.1~363	547	394	548	681	586	600	438	415	460	643	453	382
ILL.folC-BSU28080.60~1352	1738	1682	2555	2289	2075	2085	2017	2093	2330	1799	1405	1237
ILL.folD-BSU24310.12~863	3392	3545	3766	4976	4734	4451	4548	4509	4936	3230	2920	2442
ILL.folE-BSU22780.188~760	4506	3434	5056	7035	6379	7095	4898	4120	5112	5611	4290	3501
ILL.folK-BSU00790.1~504	1028	798	1213	1310	1247	1267	931	891	1011	1096	917	684
ILL.frlB-BSU32610.3~989	36	64	57	181	208	175	65	42	54	177	127	126
ILL.frlD-BSU32570.1~855	34	30	42	78	77	66	127	86	108	82	38	29
ILL.frlM-BSU32580.1~903	1	5	2	10	14	6	16	7	9	13	9	2
ILL.frlN-BSU32590.58~936	10	3	3	10	11	12	32	28	43	7	6	0
ILL.frlO-BSU32600.72~1340	5	14	6	8	6	9	17	12	19	10	6	15
ILL.frlR-BSU32560.1~789	259	255	328	664	550	610	520	460	509	535	378	322
ILL.frr-BSU16520.1~558	4487	4798	5044	6373	6570	6173	4091	3908	4314	4628	4525	3617
ILL.fruA-BSU14400.1~1908	2273	1233	3370	1521	1382	1709	892	815	820	2030	549	457
ILL.fruK-BSU14390.1~912	784	536	1160	456	422	467	348	264	330	684	181	132
ILL.fruR-BSU14380.8~763	559	417	827	872	732	964	288	228	246	1039	243	224
ILL.ftsA-BSU15280.2~1324	5027	4590	5777	8469	7483	7792	6620	5982	6985	6346	4344	4196
ILL.ftsE-BSU35260.114~800	2304	1578	2845	2867	2580	2701	2304	2233	2160	1946	1410	1386
ILL.ftsH-BSU00690.1~1914	41269	28440	47190	63153	56246	59757	43699	38627	44307	49401	28518	27458
ILL.ftsL-BSU15150.1~354	902	762	950	1454	1480	1377	2194	2203	2476	1034	788	912
ILL.ftsR-BSU18420.35~892	142	106	131	332	261	296	669	612	715	251	186	148
ILL.ftsW-BSU14850.206~1417	1339	1087	1439	2268	2355	2165	2469	2039	2568	1680	1419	1162
ILL.ftsX-BSU35250.1~891	3254	2358	3405	3868	3565	3309	3363	3240	3091	2563	2021	1907
ILL.ftsY-BSU15950.1~990	1558	1768	1615	2483	2635	2337	1673	1669	1708	1618	1632	1329
ILL.ftsZ-BSU15290.1~1149	6975	6755	7679	10487	9684	9859	10628	8942	10123	7676	5862	5544
ILL.fumC-BSU33040.1~1389	13381	11661	13565	11111	10423	10382	8707	7645	8625	8415	7170	6339
ILL.fur-BSU23520.10~459	1324	1039	1428	3356	3318	2821	1707	1505	1598	2252	2269	1634
ILL.fusA-BSU01120.54~2132	135456	158409	156433	241097	235008	233497	128223	142441	151345	170947	156804	126650
ILL.fxsA-BSU29170.87~470	1813	1802	2137	2699	2675	2856	2257	2205	2388	2192	1522	1489
ILL.gabD-BSU03910.1~1389	2055	1334	2165	3475	2438	3056	738	577	653	2964	1181	1186
ILL.gabP-BSU06310.9~1418	57	78	45	135	96	106	109	82	111	104	75	77
ILL.gabR-BSU03890.1~1440	58	48	31	65	70	59	69	52	70	74	38	39
ILL.gabT-BSU03900.107~1417	28	17	17	21	22	28	46	48	48	50	14	14
ILL.galE-BSU38860.1~1020	4866	3450	5536	3422	3632	3335	3389	3054	3373	2762	2483	2125
ILL.galK-BSU38200.81~1253	1156	774	1309	1016	899	910	768	664	909	818	498	545
ILL.galT-BSU38190.1~1542	2424	1485	2565	1922	1593	1814	1604	1428	1667	1592	1020	1009
ILL.ganA-BSU34130.19~2082	846	410	931	460	500	625	301	264	301	541	288	222
ILL.ganB-BSU34120.1~1290	214	109	236	137	134	171	95	57	91	148	61	67
ILL.ganP-BSU34150.1~1257	570	223	777	519	551	583	242	246	298	596	326	236
ILL.ganQ-BSU34140.1~852	300	130	369	201	204	220	168	133	186	197	101	83
ILL.ganR-BSU34170.44~1036	192	128	191	264	220	204	242	204	235	176	141	136
ILL.gapA-BSU33940.13~1020	20299	26166	29057	21793	15141	15881	13585	17112	14943	15584	10853	7897
ILL.gapB-BSU29020.36~1058	382	337	326	328	403	482	496	429	474	335	244	198
ILL.garD-BSU02510.91~1623	230	168	304	229	303	262	276	209	216	219	158	117
ILL.gatA-BSU06680.1~1458	11714	11474	14011	17570	16805	17765	8588	8277	9340	13871	9853	8397
ILL.gatB-BSU06690.1~1431	12468	12858	14751	19432	18188	18885	10144	9762	11045	14884	10891	9139
ILL.gatC-BSU06670.103~393	2313	1808	2593	3361	3224	3586	1476	1326	1708	2795	1884	1652
ILL.gbsA-BSU31060.16~1488	38	62	61	55	37	43	70	45	65	51	43	38
ILL.gbsB-BSU31050.1~1209	57	54	93	103	96	102	138	107	120	120	54	42
ILL.gcp-BSU05940.1~1041	1368	1418	1444	2434	2235	2152	1907	1678	1956	1928	1514	1212
ILL.gcvPA-BSU24560.30~1376	406	549	402	254	231	215	1190	1087	1270	231	216	167
ILL.gcvPB-BSU24550.1~1467	482	539	448	365	334	349	1863	1408	1783	307	288	216
ILL.gcvT-BSU24570.74~1162	455	537	440	900	858	716	1002	826	1016	694	664	614
ILL.gdh-BSU03930.1~786	6	17	6	16	19	15	21	24	21	6	7	10
ILL.gerAA-BSU33050.1~1449	82	67	46	192	183	172	207	204	235	178	133	108
ILL.gerAB-BSU33060.1~1098	60	111	64	188	191	145	179	174	218	179	95	103
ILL.gerAC-BSU33070.1~1122	98	137	85	329	322	308	324	315	350	273	182	174
ILL.gerBA-BSU35800.1~1452	48	39	40	34	64	40	97	72	113	59	27	35
ILL.gerBB-BSU35810.6~1112	31	26	25	35	34	32	66	42	75	27	18	17
ILL.gerBC-BSU35820.1~1125	53	40	57	80	67	61	115	97	136	64	39	26
ILL.gerD-BSU01550.1~558	236	235	236	1193	984	1071	549	558	656	820	550	428
ILL.gerE-BSU28410.7~231	117	117	79	177	130	135	200	137	192	153	141	90
ILL.gerKA-BSU03700.1~1635	27	28	34	27	29	34	113	82	93	26	17	22
ILL.gerKB-BSU03720.25~1146	48	49	52	87	59	55	155	147	167	73	36	35
ILL.gerKC-BSU03710.1~1224	28	42	51	54	39	43	141	111	161	45	35	27
ILL.gerM-BSU28380.1~1101	39	46	54	55	54	49	78	46	80	57	40	23
ILL.gerPA-BSU10720.1~222	2	3	1	18	13	10	8	12	5	13	6	9
ILL.gerPB-BSU10710.1~243	0	2	5	9	9	4	8	4	4	12	6	7
ILL.gerPC-BSU10700.23~640	19	13	18	32	30	36	53	31	47	37	34	11
ILL.gerPD-BSU10690.1~177	0	4	2	4	5	6	6	4	3	12	9	7
ILL.gerPE-BSU10680.1~402	4	9	11	22	15	37	13	13	26	19	18	12
ILL.gerPF-BSU10670.23~250	6	4	6	22	27	21	8	17	19	23	16	16
ILL.gerT-BSU19490.1~474	0	0	0	1	2	4	0	1	6	3	1	0
ILL.ggaA-BSU35690.1106~2446	331	282	301	755	736	687	1788	1390	1922	535	323	271
ILL.ggaB-BSU35680.1~2703	478	514	558	903	865	884	2177	1931	2409	701	407	387
ILL.ggt-BSU18410.21~1784	23	12	18	190	199	151	151	127	128	194	109	81
ILL.gid-BSU16130.76~1383	2163	1993	2005	3758	3487	3887	2689	2399	2965	2986	2285	1782
ILL.gidA-BSU41010.1~1887	5838	5043	6161	8266	7514	7627	4926	4487	4981	7039	4337	3554
ILL.gidB-BSU41000.14~733	2377	2478	2526	3771	3449	3595	2346	2213	2340	3084	2074	1700
ILL.glcD-BSU28680.1~1413	3320	6433	924	11057	11408	11032	24788	24257	27720	9156	10661	8607
ILL.glcF-BSU28690.1~1335	2291	4217	728	7635	8091	7489	19659	18149	20932	6477	7195	6417
ILL.glcK-BSU24850.11~976	1345	961	1413	1934	1602	1750	1491	1319	1456	1614	1084	908
ILL.glcP-BSU10520.29~1234	52	27	34	100	87	87	129	104	122	88	55	47
ILL.glcR-BSU36300.21~797	158	86	270	139	143	129	259	240	317	141	130	95
ILL.glcT-BSU13880.8~874	883	764	980	1507	1436	1500	1477	1430	1593	1119	1007	771
ILL.glcU-BSU03920.1~864	7	3	2	10	4	14	34	9	25	11	10	6
ILL.glgA-BSU30950.1~1455	23	32	35	50	41	53	53	64	85	38	33	23
ILL.glgB-BSU30980.17~1900	16	14	16	55	60	39	51	40	63	36	26	27
ILL.glgC-BSU30970.1~1143	7	10	12	34	23	23	36	27	37	44	24	14
ILL.glgD-BSU30960.24~1055	22	8	19	42	21	30	46	43	45	31	14	11
ILL.glgP-BSU30940.1~2397	77	66	72	151	116	135	150	132	151	105	97	75
ILL.glmM-BSU01770.1~1347	6188	4744	6717	7139	6654	6858	4166	3522	4123	6234	3702	3335
ILL.glmS-BSU01780.90~1892	14693	13475	15423	20304	16727	14552	15494	11929	14495	14720	10063	9672
ILL.glmU-BSU00500.43~1413	11968	8113	14308	9674	9525	9348	5079	4288	5297	8265	6377	5230
ILL.glnA-BSU17460.1~1335	10251	12709	12768	20301	22597	21849	12962	14058	14669	13444	12554	11374
ILL.glnH-BSU27440.1~822	1	4	3	6	11	4	13	9	15	9	4	4
ILL.glnJ-BSU02440.116~1348	241	136	294	288	277	288	261	218	202	298	176	151
ILL.glnK-BSU36520.1~351	133	105	143	237	242	270	185	154	187	268	123	143
ILL.glnL-BSU02450.11~955	316	208	357	430	395	407	281	254	310	375	220	221
ILL.glnM-BSU27450.1~651	1	8	2	6	4	3	11	6	4	7	0	3
ILL.glnP-BSU27460.1~657	4	1	1	3	3	2	7	1	7	6	7	0
ILL.glnQ-BSU27430.1~729	5	6	10	19	17	10	22	25	30	16	10	6
ILL.glnR-BSU17450.1~408	744	972	989	4226	4670	4510	2003	2145	2383	2994	2419	2058
ILL.glnT-BSU02420.1~1437	12	12	22	24	23	16	43	22	30	25	18	13
ILL.glpD-BSU09300.38~1705	861	457	2616	633	492	598	690	679	684	608	274	329
ILL.glpF-BSU09280.126~950	1849	762	3389	1619	2102	2229	1222	863	1052	2011	1087	1208
ILL.glpG-BSU24870.1~1524	820	545	947	1018	997	1074	895	819	917	840	632	526
ILL.glpK-BSU09290.1~1491	5109	2514	10027	6940	6017	6837	3144	2738	3332	5811	2645	4211
ILL.glpP-BSU09270.1~579	659	498	828	744	688	717	805	663	789	595	502	421
ILL.glpQ-BSU02130.99~980	4379	3383	9778	823	865	1164	458	366	534	1529	523	426
ILL.glpT-BSU02140.1~1335	5447	3801	11483	1133	1144	1625	579	454	615	2127	771	668
ILL.glpX-BSU37090.31~996	5375	4412	5631	5487	5205	5485	6210	5462	6340	5000	3407	3145
ILL.gltA-BSU18450.47~4609	1141	535	1773	355	426	388	366	328	342	264	199	147
ILL.gltC-BSU18460.31~933	561	364	750	602	646	668	421	462	510	527	363	326
ILL.gltD-BSU18440.17~1498	490	202	810	86	88	101	105	90	99	63	56	37
ILL.gltP-BSU02340.1~1245	97	33	115	83	66	68	43	36	65	97	57	53
ILL.gltR-BSU26670.6~896	105	136	125	269	274	250	191	174	216	205	162	104
ILL.gltT-BSU10220.66~1355	10994	8665	11990	10641	12613	11992	8620	7886	9838	9392	8397	7877
ILL.gltX-BSU00920.1~1452	10822	8669	13661	14037	12448	12883	10089	9286	10680	11388	7521	6409
ILL.glxK-BSU40040.25~1173	302	139	317	202	188	207	360	264	321	188	153	132
ILL.glyA-BSU36900.1~1248	8579	10762	9591	7763	7697	8055	4035	3654	4140	6786	5391	4379
ILL.glyQ-BSU25270.83~970	1462	1864	1889	3045	2761	2823	1684	1676	1772	2006	1686	1542
ILL.glyS-BSU25260.1~2040	3969	4717	5317	7581	6808	6787	4524	4730	4862	5069	4536	3600
ILL.gmk-BSU15680.1~615	3645	2653	4507	4915	4712	4863	5035	4913	5855	3879	2829	2632
ILL.gmuA-BSU05820.1~333	343	174	436	183	176	206	50	43	68	230	104	79
ILL.gmuB-BSU05810.1~312	367	201	628	270	289	356	76	62	66	325	154	121
ILL.gmuC-BSU05830.1~1329	1407	800	2018	684	600	821	262	245	300	809	343	270
ILL.gmuD-BSU05840.1~1398	1608	1074	2384	640	670	925	320	253	351	923	425	328
ILL.gmuE-BSU05860.29~928	815	605	1038	390	351	479	198	151	205	444	233	183
ILL.gmuF-BSU05870.1~948	674	486	937	214	221	302	97	75	114	261	109	113
ILL.gmuG-BSU05880.1~1089	825	663	1149	238	259	329	134	112	141	322	136	96
ILL.gmuR-BSU05850.22~735	780	485	1084	420	344	455	247	231	329	477	231	199
ILL.gntK-BSU40060.1~1542	2486	545	4488	793	770	1200	964	836	987	1433	448	416
ILL.gntP-BSU40070.1~1347	4009	1933	5491	2253	1882	2406	1665	1410	1722	2389	1274	1035
ILL.gntR-BSU40050.16~747	744	119	1435	396	403	528	216	212	270	682	231	230
ILL.gntZ-BSU40080.4~1410	9679	6061	12604	6067	6032	6934	3608	3264	3878	6253	3377	3149
ILL.gpr-BSU25540.154~1260	10	12	15	29	28	24	51	41	55	30	30	16
ILL.gpsA-BSU22830.1~1038	2976	2844	3379	4162	4306	4242	5056	4891	5369	3177	2594	2397
ILL.greA-BSU27320.77~550	3915	3434	4284	7360	6677	7061	4397	3659	4231	5521	3729	3374
ILL.groEL-BSU06030.1~1635	53146	95084	65664	63715	37460	38819	52170	33669	42164	68503	28143	20126
ILL.groES-BSU06020.10~294	8754	14337	11367	18043	11440	10550	6703	4096	5992	16971	9226	6154
ILL.grpE-BSU25480.1~564	5942	7391	8175	8413	6526	6881	7116	5615	6976	8783	4370	3405
ILL.gsaB-BSU08710.23~1312	2955	2448	3256	2856	2743	2811	3046	2856	3247	2336	1704	1486
ILL.gsiB-BSU04400.13~384	82	155	52	1329	269	178	31	128	98	501	184	463
ILL.gspA-BSU38430.1~861	152	399	191	1189	305	146	116	204	140	437	114	216
ILL.gtaB-BSU35670.73~951	8652	5884	10282	9062	7502	7771	6340	5831	6366	6691	4449	4135
ILL.guaA-BSU06360.88~1629	15159	12671	17889	15266	16306	14844	12843	10499	12544	12509	10983	9982
ILL.guaB-BSU00090.1~1467	20432	14976	27013	13407	14398	13065	20832	15792	21506	11404	11010	9176
ILL.guaC-BSU32130.44~1024	358	664	363	823	681	682	283	304	297	593	382	314
ILL.guaD-BSU13170.125~595	15	13	21	56	36	36	31	22	41	37	16	23
ILL.gudB-BSU22960.39~1322	18800	16097	18598	20631	19993	20499	21119	19251	22493	16844	13559	11589
ILL.gudD-BSU02490.1~1368	33	19	31	28	26	20	76	75	75	33	21	16
ILL.gudP-BSU02480.1~1368	68	86	67	320	341	302	404	272	344	244	188	158
ILL.gutB-BSU06150.109~1170	178	128	201	119	120	101	133	115	120	96	84	42
ILL.gutP-BSU06160.74~1465	85	46	100	228	214	150	117	69	135	161	103	98
ILL.gutR-BSU06140.4~2493	933	675	1265	1051	981	902	1014	838	993	778	583	535
ILL.gyrA-BSU00070.211~2676	11224	9916	13184	13355	13376	13335	9947	9630	11124	10613	7523	6951
ILL.gyrB-BSU00060.17~1933	7469	6662	8991	10529	10267	10307	5864	5366	6080	8604	5545	5652
ILL.hag-BSU35360.95~1009	25573	25485	24592	6559	6839	7851	142807	123147	146666	7039	9026	4155
ILL.hbs-BSU22790.200~478	49432	42514	56148	84202	79826	74055	50060	43479	49017	52914	43275	37165
ILL.helD-BSU33450.54~2378	724	721	871	1878	1750	1791	1476	1446	1545	1208	1015	839
ILL.hemA-BSU28170.75~1442	2283	3533	2424	4399	3201	3197	2389	2448	2596	2659	2238	1848
ILL.hemAT-BSU10380.1~1299	603	657	629	226	238	266	2696	2217	2849	264	355	160
ILL.hemB-BSU28130.1~975	971	1078	1066	1820	1602	1597	1812	1659	1875	1278	1143	860
ILL.hemC-BSU28150.33~977	761	894	807	1343	1227	1189	1220	1118	1273	906	834	664
ILL.hemD-BSU12230.39~851	933	779	1200	1158	1161	1190	820	602	822	1006	680	616
ILL.hemD-BSU28140.1~789	489	608	559	952	893	882	928	764	941	716	563	487
ILL.hemE-BSU10120.38~1099	1146	1882	1289	2518	1692	1787	1026	1114	1028	1422	964	895
ILL.hemH-BSU10130.1~933	1571	1994	1692	2821	2105	2367	1316	1207	1261	1947	1105	945
ILL.hemL-BSU28120.1~1293	2154	2502	2549	4002	3479	3311	4500	4206	4714	2668	2314	1798
ILL.hemN-BSU25500.53~1192	684	714	786	1700	1722	1759	1379	1356	1609	1211	1031	906
ILL.hemX-BSU28160.1~831	345	541	433	721	718	621	572	506	614	499	403	346
ILL.hemY-BSU10140.1~1413	1618	1936	1602	3066	2559	2859	1554	1476	1598	2328	1239	1214
ILL.hemZ-BSU09840.2~1507	1204	885	1404	1409	1487	1457	1511	1196	1525	1201	1062	891
ILL.hepS-BSU22760.164~919	3113	2278	3767	5584	5392	5512	3155	2834	3512	4268	2900	2582
ILL.hepT-BSU22740.1~1047	3368	2997	4028	6134	5787	5915	3202	3034	3709	4832	3074	3051
ILL.hfq-BSU17340.1~222	219	213	219	239	243	223	318	246	253	161	163	140
ILL.hinT-BSU10030.29~466	1652	1679	1692	3093	2649	2655	924	685	808	2208	1500	1200
ILL.hisA-BSU34880.1~738	14	18	27	26	16	24	46	35	23	22	22	6
ILL.hisB-BSU34900.1~585	5	11	7	16	6	9	7	17	20	14	4	9
ILL.hisC-BSU22620.1~1083	1541	1205	2235	2632	2636	2403	2305	2052	2556	2011	2247	1725
ILL.hisD-BSU34910.1~1284	16	15	15	41	17	13	39	32	60	20	15	11
ILL.hisF-BSU34870.1~759	24	22	46	39	38	24	77	54	83	38	36	15
ILL.hisG-BSU34920.1~642	3	5	7	9	7	6	9	5	23	12	5	6
ILL.hisH-BSU34890.1~639	13	10	23	23	28	21	29	31	38	19	21	5
ILL.hisI-BSU34860.1~630	12	24	32	30	21	21	56	31	56	23	14	12
ILL.hisJ-BSU29620.197~1003	565	412	685	902	860	834	783	740	981	744	482	426
ILL.hisS-BSU27560.90~1364	2649	2400	3202	2883	2839	2743	2118	1948	2440	2293	2104	1821
ILL.hisZ-BSU34930.51~1226	15	12	10	14	12	10	30	18	20	24	10	10
ILL.hmp-BSU13040.13~1212	55	71	71	54	51	47	39	41	27	58	17	15
ILL.holA-BSU25560.25~1068	828	695	931	1180	1021	1153	1288	1169	1241	952	671	601
ILL.holB-BSU00310.12~1001	2108	1621	2630	2895	2567	2416	1688	1578	1884	2365	1569	1428
ILL.hom-BSU32260.1~1302	351	664	397	317	365	322	869	706	930	240	244	250
ILL.hpr-BSU09990.41~652	681	776	733	1433	1307	1293	785	716	810	1086	705	790
ILL.hprK-BSU35000.35~967	1779	1497	2199	1863	1921	1863	1883	1610	1928	1472	1119	1107
ILL.hprP-BSU34970.1~651	1385	1160	1474	1374	1466	1419	1557	1445	1730	1087	895	809
ILL.hprT-BSU00680.1~543	4152	2524	5059	5664	5429	5707	3456	2993	3684	4662	2971	2842
ILL.hrcA-BSU25490.1~1032	3611	3346	4533	3856	2936	3594	6924	4701	6794	5158	2054	1437
ILL.hslO-BSU00710.12~887	2795	1671	3034	2904	2633	2876	2010	1699	1999	2586	1422	1281
ILL.hslU-BSU16160.17~1420	4070	4211	4257	8382	7130	7719	7647	7442	8599	6387	4233	3468
ILL.htpG-BSU39820.83~1963	4674	4313	5458	3344	2725	2341	5572	4935	5856	3037	2472	1621
ILL.htrA-BSU12900.43~1392	577	408	646	615	582	561	878	705	920	555	436	338
ILL.htrB-BSU33000.1~1377	997	744	1013	1058	970	934	1374	1074	1379	908	724	583
ILL.htrC-BSU40360.1~1203	2183	1878	2516	2943	2696	2559	1821	1683	1846	2203	1533	1276
ILL.hutG-BSU39380.1~960	47	35	42	68	60	55	90	73	101	54	51	33
ILL.hutH-BSU39350.1~1527	20	15	12	6	6	3	31	14	42	13	2	6
ILL.hutI-BSU39370.13~1278	75	79	89	65	65	51	108	88	93	72	42	44
ILL.hutM-BSU39390.1~1428	44	44	36	86	65	64	108	84	103	76	43	28
ILL.hutP-BSU39340.3~458	212	152	250	126	145	141	90	58	72	103	84	86
ILL.hutU-BSU39360.1~1659	56	77	91	57	46	47	82	65	94	74	39	36
ILL.hxlA-BSU03460.8~640	168	324	420	473	654	645	169	144	195	238	640	605
ILL.hxlB-BSU03450.1~558	103	166	209	321	330	348	152	146	179	146	285	306
ILL.hxlR-BSU03470.135~497	178	94	169	277	285	279	151	132	199	293	133	93
ILL.icd-BSU29130.1~1272	7736	9692	7219	12073	12188	13001	13032	10717	13553	8591	7182	6580
ILL.ileS-BSU15430.53~2818	9631	9688	12411	13709	13383	12618	11193	10534	11878	10110	9199	8195
ILL.ilvA-BSU21770.23~1291	116	235	109	130	129	143	318	282	339	93	83	102
ILL.ilvB-BSU28310.122~1846	36	330	33	61	66	68	131	133	162	79	44	76
ILL.ilvC-BSU28290.24~1052	37	61	46	113	90	95	140	96	97	122	58	67
ILL.ilvD-BSU21870.166~1842	96	169	119	94	80	144	275	212	329	102	79	66
ILL.ilvH-BSU28300.1~519	3	22	10	9	6	3	13	19	23	12	3	3
ILL.immA-BSU04810.1~510	85	91	147	149	176	142	113	60	116	147	124	80
ILL.immR-BSU04820.25~408	113	115	192	133	174	165	131	81	133	153	121	80
ILL.infA-BSU01390.1~219	4254	6450	6430	10936	9471	9710	8785	8868	9469	8143	7149	5452
ILL.infB-BSU16630.1~2151	9065	11700	12087	18856	17757	17752	20297	21209	22261	12640	11608	10319
ILL.infC-BSU28870.59~580	11975	14817	12235	25446	24803	25937	14116	16340	16932	16850	15395	13273
ILL.iolB-BSU39750.1~816	493	238	711	333	322	311	207	196	272	291	211	159
ILL.iolC-BSU39740.1~978	591	307	892	375	301	362	284	270	347	288	256	160
ILL.iolD-BSU39730.1~1914	1425	780	1890	747	703	754	666	620	692	685	476	325
ILL.iolE-BSU39720.1~894	560	264	724	296	273	277	303	279	305	281	215	142
ILL.iolF-BSU39710.1~1317	889	534	1052	498	463	478	457	386	511	402	295	237
ILL.iolG-BSU39700.1~1035	842	454	966	478	398	443	387	385	465	348	340	239
ILL.iolH-BSU39690.1~870	657	409	776	414	339	374	359	280	337	329	226	159
ILL.iolI-BSU39680.86~922	505	313	469	354	335	316	316	260	319	249	192	168
ILL.iolJ-BSU39670.21~893	594	396	569	394	342	354	367	384	386	331	260	165
ILL.iolR-BSU39770.17~772	681	373	1056	726	810	804	565	461	603	622	496	426
ILL.iolS-BSU39780.28~960	2209	1805	2729	2736	2460	2312	1493	1336	1620	2157	1533	1296
ILL.iolT-BSU06230.1~1422	70	45	64	49	45	46	81	91	90	62	27	22
ILL.ipi-BSU11130.4~363	215	201	278	280	283	214	321	278	362	259	164	146
ILL.ipk-BSU00460.22~891	1851	1106	2259	2386	2251	2351	1675	1433	1769	1875	1236	1263
ILL.iscS-BSU27510.1~1140	2509	2062	2730	4223	3802	4033	4969	4421	4814	3582	2285	2129
ILL.iscS-BSU29590.84~1229	852	618	960	1301	1192	1294	1277	1230	1490	1157	748	664
ILL.iscU-BSU32680.1~444	3449	3428	3856	5142	4594	4610	3816	3664	4199	3677	3233	2464
ILL.iseA-BSU18380.25~570	406	1486	521	183	292	375	303	241	469	293	233	196
ILL.ispA-BSU13190.33~992	15	20	19	339	339	333	145	130	126	269	223	143
ILL.ispA-BSU24280.1~891	784	797	795	2049	1850	2020	1578	1593	1738	1579	1181	954
ILL.ispD-BSU00900.15~713	1705	1373	1696	1865	1443	1564	1561	1266	1582	1915	904	709
ILL.ispF-BSU00910.1~477	788	701	963	1006	824	851	578	477	604	1005	484	443
ILL.ispG-BSU25070.1~1134	5256	2994	5767	6220	5350	5933	3942	3178	3744	4912	2946	2705
ILL.ispH-BSU25160.84~1028	1246	775	1219	1930	1826	1996	1436	1241	1380	1629	980	919
ILL.jag-BSU41030.1~627	5226	3812	5983	7903	7837	7710	4650	4449	5136	5804	4170	4042
ILL.kamA-BSU19690.29~1444	15	15	33	62	50	61	164	121	137	66	32	38
ILL.kapB-BSU31460.1~387	279	258	303	844	792	752	374	270	354	708	400	356
ILL.kapD-BSU31470.15~632	17	30	18	54	47	54	80	76	77	38	35	21
ILL.katA-BSU08820.10~1461	846	1069	1066	818	809	786	827	713	830	604	814	534
ILL.katE-BSU39050.4~2064	97	226	95	759	143	86	63	124	103	257	77	138
ILL.katX-BSU38630.30~1673	92	96	72	324	122	91	52	90	62	166	34	145
ILL.kbaA-BSU01560.110~706	100	152	114	426	388	374	317	362	370	338	174	149
ILL.kbl-BSU17000.1~1179	1056	499	927	347	387	374	287	266	313	367	308	225
ILL.kdgA-BSU22100.2~592	136	81	141	93	102	69	130	87	100	59	72	61
ILL.kdgK-BSU22110.1~975	190	166	225	197	169	154	267	222	243	120	155	107
ILL.kdgR-BSU22120.34~1053	190	170	272	209	229	144	305	307	298	145	133	124
ILL.kdgT-BSU22090.1~993	185	132	208	136	123	111	162	202	197	95	90	51
ILL.kduD-BSU22140.2~766	175	161	187	154	132	113	360	374	444	129	115	80
ILL.kduI-BSU22130.51~878	220	229	288	277	235	159	569	555	651	172	156	129
ILL.khtS-BSU09870.5~343	175	170	189	1710	1300	1295	690	665	680	1139	630	493
ILL.khtT-BSU09860.11~508	127	131	141	270	241	285	202	170	159	228	110	83
ILL.kinA-BSU13990.51~1871	257	242	237	314	294	325	373	290	417	259	204	169
ILL.kinB-BSU31450.14~1300	68	82	83	560	665	560	158	136	161	499	396	327
ILL.kinC-BSU14490.13~1299	995	985	1133	1417	1397	1266	1792	1663	1903	1178	957	772
ILL.kinD-BSU13660.1~1521	837	778	1003	1345	1322	1295	2862	2703	3318	978	851	745
ILL.kinE-BSU13530.17~2233	99	93	71	173	113	136	128	78	107	101	95	72
ILL.kipA-BSU04090.3~1010	108	186	92	212	232	276	194	172	204	164	132	106
ILL.kipI-BSU04080.1~723	60	136	79	118	170	202	133	129	122	117	75	83
ILL.kipR-BSU04100.8~760	101	100	72	169	244	203	178	144	169	137	110	105
ILL.ksgA-BSU00420.1~879	1123	750	1392	1368	1386	1371	1526	1282	1427	1074	806	773
ILL.ktrA-BSU31090.73~741	136	102	164	174	186	193	204	208	214	153	122	103
ILL.ktrB-BSU31100.7~1344	270	222	378	412	387	450	451	433	563	346	280	279
ILL.ktrC-BSU14510.1~666	927	887	1117	1555	1538	1514	1538	1274	1747	1252	976	763
ILL.ktrD-BSU13500.17~1366	849	617	999	1195	1307	1161	1293	1080	1261	1005	698	751
ILL.lcfA-BSU28560.27~1709	617	385	706	1686	1616	1717	1162	1072	1228	1605	1119	957
ILL.lctP-BSU03060.1~1626	152	19491	195	10679	107	98	129	4443	134	92	55	66
ILL.ldh-BSU03050.54~1019	143	25047	182	18450	119	97	89	5409	77	135	69	62
ILL.lepA-BSU25510.24~1862	5801	4208	6365	8094	8041	7972	7514	6734	7802	6039	4914	4464
ILL.leuA-BSU28280.1~1557	210	280	203	706	640	543	766	730	898	521	407	362
ILL.leuB-BSU28270.1~1098	33	38	28	22	24	20	106	53	95	21	16	24
ILL.leuC-BSU28260.50~1468	60	58	63	73	53	56	167	139	184	47	28	29
ILL.leuD-BSU28250.1~600	29	25	30	41	49	42	74	53	77	44	33	23
ILL.leuS-BSU30320.110~2524	12145	10308	14889	13012	11898	11989	10181	9573	11288	11709	8224	6997
ILL.levB-BSU34460.1~1551	11	24	8	37	31	21	65	43	71	39	22	15
ILL.levD-BSU27070.11~451	34	29	39	43	70	65	42	22	36	63	47	59
ILL.levE-BSU27060.1~489	29	27	32	57	92	83	39	32	49	58	66	55
ILL.levF-BSU27050.12~821	50	49	63	99	96	108	83	51	71	76	60	100
ILL.levG-BSU27040.21~848	67	65	68	108	145	130	124	82	122	90	85	104
ILL.levR-BSU27080.203~3010	84	91	114	249	263	257	314	259	357	197	177	145
ILL.lexA-BSU17850.18~635	1523	1227	1873	2782	2708	2461	3084	2806	3077	1884	1512	1309
ILL.lgt-BSU34990.14~823	1682	1322	1917	1773	1656	1626	1694	1610	1790	1444	1100	989
ILL.liaF-BSU33100.34~759	327	295	378	466	451	448	800	747	838	391	323	250
ILL.liaG-BSU33110.61~933	495	457	532	762	698	656	1183	1066	1238	592	475	329
ILL.liaH-BSU33120.27~704	260	211	329	215	163	177	226	179	208	246	186	112
ILL.liaI-BSU33130.9~389	88	63	98	69	74	63	67	56	57	76	70	44
ILL.liaR-BSU33080.1~636	299	248	243	496	511	467	589	496	614	422	284	282
ILL.liaS-BSU33090.1~1083	449	421	533	651	658	573	1086	924	1127	555	419	414
ILL.licA-BSU38570.1~333	512	101	486	40	46	77	33	46	43	137	42	45
ILL.licB-BSU38590.126~434	355	45	426	52	38	38	31	27	32	68	15	26
ILL.licC-BSU38580.1~1359	2205	319	2234	198	232	273	197	173	174	494	172	171
ILL.licH-BSU38560.1~1329	3364	815	2914	411	388	596	415	326	426	777	333	321
ILL.licR-BSU38600.63~1988	319	245	337	405	436	404	329	269	372	435	251	264
ILL.licT-BSU39080.1~834	566	365	799	1382	1351	1285	941	796	968	1075	892	789
ILL.ligA-BSU06620.24~2030	4374	4865	4770	6982	6313	6284	6105	5897	6547	5897	4015	3393
ILL.ligB-BSU20500.59~871	21	11	18	225	182	189	36	16	29	183	114	83
ILL.ligD-BSU13400.4~1839	35	49	39	41	58	51	125	134	166	51	30	25
ILL.lipA-BSU32330.39~935	5649	3759	6480	4633	4450	4681	3514	2779	3481	3903	2933	2664
ILL.lipC-BSU04110.64~705	104	135	127	241	231	263	392	255	317	175	166	145
ILL.lmrA-BSU02680.26~592	338	172	378	357	373	381	361	341	332	324	171	170
ILL.lmrB-BSU02670.40~1479	490	453	585	1012	955	999	1032	872	901	886	524	443
ILL.lonA-BSU28200.88~2412	5203	4238	5741	7049	6594	6899	5254	4156	5223	5584	3705	3291
ILL.lonB-BSU28210.1~1659	22	20	30	52	54	40	38	50	77	53	22	20
ILL.lpdV-BSU24060.1~1425	2665	3018	2333	3502	3240	3008	1941	1898	2039	2027	2423	1670
ILL.lplA-BSU07100.1~1509	126	42	124	39	28	41	51	35	49	40	26	33
ILL.lplB-BSU07110.1~957	44	36	68	40	24	24	35	39	44	42	17	14
ILL.lplC-BSU07120.1~888	69	39	54	42	39	55	57	69	60	55	29	33
ILL.lplD-BSU07130.9~1349	142	113	146	276	242	203	298	271	258	320	160	165
ILL.lrgB-BSU38330.1~678	155	1587	127	1055	379	334	655	1046	684	387	206	193
ILL.lrpA-BSU05050.5~415	195	132	215	248	208	263	210	140	197	211	131	130
ILL.lrpB-BSU05060.52~501	40	22	58	58	47	51	98	74	90	50	31	35
ILL.lrpC-BSU04250.12~446	193	169	231	192	185	140	206	150	187	143	100	101
ILL.lspA-BSU15450.21~485	823	478	915	1899	1924	1862	734	567	769	1329	1035	924
ILL.ltaSA-BSU07260.268~2187	10646	11704	12698	18783	14721	14783	15324	13779	16036	16961	9009	7475
ILL.luxS-BSU30670.2~475	1452	1218	1745	1700	1603	1557	1524	1170	1346	1420	965	902
ILL.lysA-BSU23380.1~1320	1286	1106	1576	1459	1498	1405	3261	2761	3446	1059	1024	969
ILL.lysC-BSU28470.126~1352	385	410	488	594	645	590	947	825	945	508	483	468
ILL.lysP-BSU33330.104~1513	347	293	381	797	1111	1023	590	534	619	732	704	788
ILL.lysS-BSU00820.1~1500	6418	5759	7725	9601	9238	9718	8816	8958	10051	7724	5480	4753
ILL.lytA-BSU35640.21~329	264	276	272	384	381	488	1061	947	1229	352	279	186
ILL.lytB-BSU35630.1~2118	1793	1939	1758	1630	1754	1952	7506	6463	8305	1514	1297	956
ILL.lytC-BSU35620.39~1529	1318	1622	1453	1231	1288	1339	6559	5825	6858	997	948	613
ILL.lytD-BSU35780.44~2686	1430	1708	1351	693	685	807	4471	3693	4614	797	738	406
ILL.lytE-BSU09420.1~1005	5327	2936	6023	2057	1904	1581	1557	1369	1746	1816	1776	1321
ILL.lytF-BSU09370.153~1619	1561	1832	1525	661	714	807	5737	4928	6075	734	808	516
ILL.lytG-BSU31120.21~869	1076	632	1130	1111	1073	1170	1293	1198	1388	1087	774	631
ILL.lytH-BSU32340.166~1146	62	50	72	85	48	79	165	159	154	65	47	42
ILL.lytR-BSU35650.39~959	3066	2254	3063	3494	3631	3655	4713	3830	5034	2924	2220	2040
ILL.lytS-BSU28930.82~1863	405	422	466	545	537	534	949	742	792	497	381	334
ILL.lytT-BSU28920.1~726	325	305	350	438	443	427	440	426	516	387	304	280
ILL.maa-BSU40850.1~555	59	44	49	64	45	58	62	64	65	69	37	42
ILL.maeN-BSU31580.154~1500	7091	3109	4492	1905	2528	4175	1617	1185	1631	3346	1236	1264
ILL.maf-BSU28050.26~595	1303	1107	1243	2480	1951	2033	2463	2232	2596	2445	1080	1001
ILL.malA-BSU08180.1~1350	484	401	406	372	305	321	376	315	375	386	252	211
ILL.malL-BSU34560.1~1686	240	216	229	250	167	197	245	191	248	186	162	94
ILL.malP-BSU08200.1~1584	346	156	389	228	231	229	181	161	194	214	155	151
ILL.malQ-BSU08210.1~1722	734	448	792	1761	1368	1510	524	341	493	1510	652	658
ILL.malR-BSU08190.11~775	131	91	153	211	242	186	114	154	166	187	133	138
ILL.malS-BSU29880.82~1782	1961	2243	2199	3116	2787	2613	3847	3645	4179	2179	1992	1591
ILL.manA-BSU12020.1~948	27008	8504	57724	1414	1165	2650	3273	2011	3464	8051	431	578
ILL.manP-BSU12010.1~1953	49023	14398	118482	2991	2297	5542	4857	2880	4641	17642	931	1175
ILL.manR-BSU12000.1~1947	9394	2188	17735	1406	1148	1375	717	597	775	2690	645	521
ILL.mapA-BSU01380.1~747	22440	32080	29659	54731	46963	47481	40064	43851	46734	40430	33189	24608
ILL.mbl-BSU36410.10~1011	10650	8423	11341	11627	11599	11671	13433	12157	13462	9480	7311	5818
ILL.mccA-BSU27260.58~981	219	194	253	473	425	404	333	267	342	339	289	279
ILL.mcpA-BSU31240.1~1986	1545	1728	1265	490	521	582	7542	6444	7633	600	633	338
ILL.mcpB-BSU31260.1~1989	1131	1287	1019	620	589	676	6864	5325	6506	646	549	397
ILL.mcpC-BSU13950.3~1970	660	760	605	329	371	427	4453	3468	4519	320	361	220
ILL.mcsA-BSU00840.14~571	1134	987	1260	913	673	828	1109	986	1320	1223	477	353
ILL.mcsB-BSU00850.1~1092	2780	2622	3160	2156	1606	1945	2846	2353	3246	3060	929	767
ILL.mdh-BSU29120.44~982	6257	7946	5643	9913	9377	10335	10985	8476	10895	6955	6046	5254
ILL.mdr-BSU03070.7~1545	1339	930	2058	1814	2099	2143	3867	3666	4234	1585	1125	1022
ILL.mdxD-BSU34620.1~1770	72	54	77	67	87	60	70	57	92	83	76	58
ILL.mdxE-BSU34610.1~1254	146	85	157	90	85	86	68	58	91	104	71	69
ILL.mdxF-BSU34600.1~1308	142	65	156	91	102	118	95	90	97	108	69	60
ILL.mdxG-BSU34590.1~837	103	63	99	54	54	61	98	56	87	92	60	49
ILL.mdxR-BSU34630.1~951	11	12	9	14	11	12	17	16	24	23	8	13
ILL.mecA-BSU11520.28~684	1747	1109	1996	5578	5211	5584	2166	1770	2134	4201	2690	2343
ILL.med-BSU11300.33~986	1650	1272	1987	3873	3321	3552	2164	1853	2005	2877	1999	1677
ILL.melA-BSU30300.1~1299	149	101	180	288	283	272	288	281	303	235	141	145
ILL.menA-BSU38490.73~1008	2468	1786	2938	2648	2848	2586	3375	3013	3385	2271	1762	1603
ILL.menB-BSU30800.35~850	5477	4579	6229	7884	6878	7390	5187	4770	5172	5853	4084	3958
ILL.menC-BSU30780.1~1116	428	507	489	699	610	547	454	449	509	577	391	329
ILL.menD-BSU30820.1~1743	2063	2466	2226	4093	3317	3362	2801	2602	2915	3032	1868	1956
ILL.menE-BSU30790.91~1551	631	709	833	1000	805	834	693	671	780	789	558	483
ILL.menF-BSU30830.82~1497	3132	2381	3690	5992	5744	5718	3831	3252	4042	4943	3393	3175
ILL.metA-BSU21910.73~978	1035	767	1224	1143	945	914	1160	915	1226	1191	617	500
ILL.metE-BSU13180.67~2355	78	104	107	111	104	107	272	181	228	103	97	76
ILL.metK-BSU30550.168~1370	10986	7847	12344	13026	14017	13701	12162	10031	12567	10343	8673	7758
ILL.metN-BSU32730.1~825	4147	2807	4950	2898	3380	3520	1962	1636	2393	2784	1772	1806
ILL.metP-BSU32740.1~669	1688	1139	2211	1440	1601	1577	1045	810	1088	1347	877	874
ILL.metQ-BSU32750.106~1131	2373	1797	3240	2381	2544	2671	1740	1318	1682	2183	1480	1398
ILL.metS-BSU00380.90~2084	5831	4651	7119	5747	5384	5462	3138	2778	3443	4612	3125	2739
ILL.mfd-BSU00550.70~3603	4656	4342	5386	6046	5264	5283	4726	4215	4989	4782	3495	2981
ILL.mgsA-BSU22480.16~429	712	646	794	1068	984	1057	471	397	473	975	595	537
ILL.mgsR-BSU24770.18~398	91	398	112	1254	247	138	49	180	85	386	104	185
ILL.mgtE-BSU13300.297~1652	2286	1422	2913	4632	4626	4526	5977	5096	5916	3909	2589	2905
ILL.mhqA-BSU12870.16~966	201	182	252	309	222	284	154	131	124	246	113	105
ILL.mhqR-BSU13670.51~488	1231	735	1303	1882	1929	1877	2792	2415	2827	1586	1270	1118
ILL.miaA-BSU17330.7~951	505	373	636	834	705	664	662	566	630	526	450	405
ILL.minC-BSU28000.1~681	2426	2556	2911	4151	3675	3722	4652	4253	5086	3450	2396	2013
ILL.minD-BSU27990.2~808	3183	3476	3547	5104	4532	4615	5411	5117	5491	4102	2778	2539
ILL.minJ-BSU35220.21~1214	1693	1580	1907	2134	2021	1962	3080	2637	3116	1658	1105	1140
ILL.mleA-BSU23550.16~1335	22512	18043	24251	22757	23336	24027	13091	11014	13276	18317	15176	13896
ILL.mleN-BSU23560.40~1446	15174	11396	17535	16494	17630	18007	8779	7569	9853	13527	10849	10480
ILL.mlpA-BSU16710.9~1238	791	1011	826	79	83	78	787	765	877	1318	1129	1021
ILL.mmgA-BSU24170.1~1182	1	4	7	7	5	4	16	4	14	15	9	6
ILL.mmgB-BSU24160.1~864	2	2	6	10	9	6	14	7	12	5	5	4
ILL.mmgC-BSU24150.1~1140	6	18	3	9	15	6	8	4	12	8	9	2
ILL.mmgD-BSU24140.1~1119	3	11	6	15	13	17	17	26	26	23	8	10
ILL.mmr-BSU37570.1~1401	2476	1764	2545	3613	3727	3631	6586	5251	6249	3254	2472	2113
ILL.mmsA-BSU39760.173~1636	994	425	1471	694	729	708	594	481	642	564	475	329
ILL.mmuM-BSU02410.6~953	140	128	161	215	243	244	190	158	166	230	131	152
ILL.mnaA-BSU35660.20~1162	1540	1102	1734	1308	1341	1154	1237	983	1187	1023	761	620
ILL.mnmA-BSU27500.29~1144	3516	3094	3757	5345	4516	5029	6864	6335	6745	4463	2706	2338
ILL.mntA-BSU30770.135~1055	912	2174	1102	4151	4497	3007	948	1347	1244	1351	4440	2674
ILL.mntB-BSU30760.1~753	545	1391	589	996	1089	621	603	814	746	261	1453	797
ILL.mntC-BSU30750.4~1311	696	1793	854	1258	1464	866	851	1110	957	327	1948	967
ILL.mntD-BSU30740.1~888	448	1239	552	746	960	525	568	797	664	198	1136	588
ILL.mntH-BSU04360.29~1306	5878	8937	7377	9932	9941	7139	5160	5068	5151	4167	7139	5543
ILL.mntR-BSU24520.1~429	1882	1242	1915	3720	3652	3792	4465	3129	3653	3315	2390	2009
ILL.moaA-BSU36700.16~1041	1495	1040	1709	2227	1926	2146	2007	1734	2116	1840	924	981
ILL.moaB-BSU29460.85~597	323	423	394	639	575	586	412	383	499	496	441	378
ILL.moaC-BSU05960.1~513	1099	618	1223	2600	1974	2203	901	736	883	2178	1281	957
ILL.moaD-BSU14310.1~234	192	180	217	369	305	329	257	219	261	301	149	150
ILL.moaE-BSU14300.1~474	543	459	554	863	757	811	620	524	599	646	399	393
ILL.mobA-BSU14260.11~610	393	335	517	670	592	678	538	459	597	512	324	313
ILL.mobB-BSU14290.1~522	535	436	529	831	754	730	607	573	733	640	352	359
ILL.moeA-BSU14280.18~1310	1324	1110	1447	2060	1814	1870	1653	1461	1680	1634	1058	944
ILL.moeB-BSU14270.1~1020	879	706	985	1473	1195	1347	1171	1059	1196	1143	669	620
ILL.motA-BSU13690.22~834	556	654	431	249	276	360	3597	3181	3823	301	322	172
ILL.motB-BSU13680.1~786	592	702	555	368	383	420	4704	4191	4794	378	324	219
ILL.mpr-BSU02240.35~976	75	134	64	331	358	338	206	182	192	300	207	220
ILL.mprF-BSU08425.39~2609	2443	2116	2545	3880	3387	3518	5434	5180	5779	2989	2125	2271
ILL.mraW-BSU15140.70~1005	3737	3468	4426	7567	6790	6615	9671	8891	10408	5080	3900	4065
ILL.mraY-BSU15190.112~1086	2469	2312	2688	3442	3574	3323	2851	2890	3245	2599	2430	1960
ILL.mreB-BSU28030.1~1014	5368	4865	6315	7654	7060	7386	8181	7134	8326	6463	4808	3967
ILL.mreBH-BSU14470.31~1038	396	403	328	202	156	126	160	133	131	151	138	136
ILL.mreC-BSU28020.1~873	4571	4466	5393	6627	6027	6436	7133	6681	7919	5832	3723	3459
ILL.mreD-BSU28010.1~519	1479	1482	1671	2379	2213	2102	2717	2509	2968	2038	1408	1219
ILL.mrgA-BSU32990.1~462	1666	1556	2039	992	2261	1193	933	853	1135	2477	935	2144
ILL.mrnC-BSU00950.4~435	453	380	521	428	320	409	292	297	335	476	275	194
ILL.mrpA-BSU31600.59~2464	2592	2611	3312	5190	4557	4716	3974	3990	4629	4076	2640	2664
ILL.mrpB-BSU31610.1~432	391	396	513	729	643	701	678	564	707	667	357	407
ILL.mrpC-BSU31620.1~342	253	245	342	512	461	492	373	363	463	455	254	277
ILL.mrpD-BSU31630.1~1482	1400	1450	1758	2838	2489	2468	2221	2312	2443	2210	1487	1508
ILL.mrpE-BSU31640.6~482	424	411	530	741	691	715	670	691	795	550	362	423
ILL.mrpF-BSU31650.1~285	173	223	239	395	342	284	381	290	327	278	194	204
ILL.mrpG-BSU31660.1~375	260	293	392	639	512	518	504	498	569	466	309	324
ILL.mscL-BSU36360.1~393	498	391	580	502	537	542	423	334	424	493	345	319
ILL.msmE-BSU30270.1~1281	125	20	182	163	207	181	59	36	49	185	107	108
ILL.msmR-BSU30260.14~1048	676	118	1182	149	205	177	121	89	166	181	114	105
ILL.msmX-BSU38810.1~1098	2499	883	2719	733	737	907	658	507	642	866	468	417
ILL.msrA-BSU21690.20~553	470	311	544	1085	906	1091	409	325	417	861	501	481
ILL.mstX-BSU31321.47~379	3	2	2	8	5	5	18	13	23	5	9	3
ILL.mta-BSU36600.1~774	44	40	48	109	90	84	72	80	102	98	68	72
ILL.mtbP-BSU20250.1~1332	46	20	22	36	30	42	57	41	68	71	39	25
ILL.mtlA-BSU03981.1~1437	291	3474	233	212	193	196	164	417	178	273	187	203
ILL.mtlD-BSU03990.2~1123	235	804	259	163	185	195	182	172	161	269	188	165
ILL.mtlF-BSU03982.1~432	57	531	63	64	50	58	26	43	43	60	54	29
ILL.mtlR-BSU04160.186~2270	1025	1135	1148	873	897	879	1108	1039	1216	768	501	473
ILL.mtn-BSU27270.21~716	1421	1178	1724	1775	1568	1503	1938	1931	1868	1266	1041	866
ILL.mtnA-BSU13550.1~1062	17	21	21	39	37	52	38	31	65	41	28	20
ILL.mtnB-BSU13610.1~630	36	62	48	79	63	75	155	87	180	67	46	43
ILL.mtnD-BSU13620.15~551	67	61	71	246	220	256	201	202	253	157	120	128
ILL.mtnK-BSU13560.87~1286	11	38	21	31	23	31	105	66	107	32	18	17
ILL.mtnU-BSU13570.1~780	96	98	121	280	202	236	219	159	206	246	194	221
ILL.mtnW-BSU13590.58~1302	82	124	101	68	106	117	237	150	241	67	73	84
ILL.mtnX-BSU13600.1~708	34	34	58	58	54	58	143	97	152	57	47	51
ILL.mtrB-BSU22770.1~228	793	564	941	1134	1115	1224	965	854	1001	953	618	512
ILL.murAA-BSU36760.34~1344	22275	16152	21878	23382	22422	20572	15545	12887	15201	19093	13938	12588
ILL.murAB-BSU37100.379~1668	7238	5788	8035	8843	8716	9031	7751	6971	8359	7648	5291	4822
ILL.murB-BSU15230.32~943	2436	3139	2873	4409	3533	3448	4395	4061	4633	3305	2518	1877
ILL.murC-BSU29790.1~1299	6302	5502	7005	9707	8870	9176	6355	6047	6786	7162	5459	4946
ILL.murD-BSU15200.1~1356	4256	4480	4693	5958	6142	5864	5653	5683	6300	4478	4192	3427
ILL.murE-BSU15180.1~1485	4107	3207	4534	5227	5594	5435	4481	4050	4993	3977	3824	3069
ILL.murF-BSU04570.72~1445	3144	3104	3668	3789	3349	3629	3003	2770	3285	3331	2521	2053
ILL.murG-BSU15220.123~1214	2369	2795	2654	4985	4200	4121	4426	4335	4505	3463	2876	2303
ILL.murQ-BSU01700.29~943	148	256	175	136	134	119	149	114	124	119	83	87
ILL.mutL-BSU17050.1~1884	1097	1048	1332	2073	1963	1912	1914	1906	2067	1818	1196	1104
ILL.mutM-BSU29080.23~853	858	837	1028	1543	1347	1417	1236	1185	1290	1230	852	706
ILL.mutS-BSU17040.1~2577	1474	1438	1868	2808	2616	2657	2456	2401	2748	2173	1702	1358
ILL.mutSB-BSU28580.1~2358	2569	2406	2995	4075	3635	3835	4012	3713	4280	3073	2208	1972
ILL.mutT-BSU04330.1~450	20	7	20	20	33	17	18	12	24	20	13	18
ILL.nadA-BSU27850.1~1107	18	19	12	23	18	28	72	32	54	38	25	10
ILL.nadB-BSU27870.28~1623	26	16	29	32	45	28	66	32	72	47	15	29
ILL.nadC-BSU27860.1~870	4	14	8	23	17	9	22	6	25	19	5	7
ILL.nadD-BSU25640.12~581	1053	1111	1085	2317	2264	2391	2187	2102	2631	1601	1391	1188
ILL.nadE-BSU03130.75~893	6275	5430	6647	5531	4847	5067	3041	2626	2937	4346	3123	2411
ILL.nadR-BSU27890.1~543	344	304	426	760	656	610	456	411	507	546	339	326
ILL.nagA-BSU35010.14~1204	1060	876	1487	1130	1131	1102	953	845	1012	944	761	603
ILL.nagBA-BSU35020.1~729	509	415	636	562	482	487	499	471	531	340	332	244
ILL.nagBB-BSU02360.42~791	1860	882	2200	1775	1875	2330	1454	1245	1511	2123	1214	1037
ILL.nagP-BSU02350.21~1916	3275	1572	3333	1588	1812	2322	1826	1470	1854	1965	1138	1064
ILL.nagP-BSU07700.15~1373	3783	2537	4208	3347	3538	3321	4106	3522	4071	3037	2161	1941
ILL.nap-BSU05440.12~914	628	662	684	837	658	738	2073	1907	2362	636	469	381
ILL.narG-BSU37280.1~3687	28	50	32	42	41	24	75	57	101	58	26	11
ILL.narH-BSU37270.1~1464	29	31	24	33	18	31	68	37	70	34	13	18
ILL.narI-BSU37250.1~672	3	14	6	11	7	15	15	16	16	8	6	2
ILL.narJ-BSU37260.1~555	17	14	20	20	27	21	24	25	25	29	14	12
ILL.narK-BSU37320.89~1276	34	52	62	81	64	78	59	78	54	61	40	19
ILL.nasA-BSU03330.10~1215	134	117	143	151	193	212	228	244	234	212	87	82
ILL.nasB-BSU03320.23~2338	34	37	36	75	85	66	64	55	81	102	58	47
ILL.nasC-BSU03310.4~2136	13	16	7	34	44	48	67	37	66	56	40	37
ILL.nasD-BSU03300.1~2418	106	467	106	373	350	280	306	309	313	342	196	192
ILL.nasE-BSU03290.1~321	347	383	378	648	651	584	1060	864	937	562	469	358
ILL.nasF-BSU03280.1~1452	3266	3828	4066	4693	4401	4018	4552	4572	4805	3493	2829	2532
ILL.natA-BSU02750.12~752	213	130	157	180	308	346	88	71	85	225	223	214
ILL.natA-BSU09890.11~907	588	449	612	694	721	845	793	802	938	581	473	434
ILL.natB-BSU02760.1~1161	302	248	246	308	469	493	151	101	170	379	376	365
ILL.natB-BSU09900.1~1260	1071	882	1220	1139	1200	1348	1579	1547	1650	950	722	645
ILL.natK-BSU02730.1~957	347	279	395	303	327	344	399	322	363	267	206	205
ILL.natR-BSU02740.12~713	220	176	295	263	276	266	302	260	309	212	174	146
ILL.ndh-BSU12290.40~1218	16148	19347	20051	21181	18291	18588	19970	19899	21320	14797	11987	9499
ILL.ndhF-BSU01830.1~1518	76	42	27	72	45	78	161	137	165	72	45	51
ILL.ndk-BSU22730.1~450	7411	6444	6929	10289	9860	9491	5830	4508	5613	7447	6330	5193
ILL.ndoA-BSU04660.1~351	6643	4883	6992	9686	9159	9124	6120	5145	5830	7598	5524	4748
ILL.nfrA-BSU38110.4~753	1702	1171	1659	2000	1693	2080	990	772	924	1892	865	829
ILL.nhaC-BSU09680.127~1488	731	567	1209	1427	1531	1214	1812	1787	1982	930	883	703
ILL.nhaK-BSU33420.208~2220	1562	1252	1607	3524	2789	2968	1518	1387	1597	2710	1363	1165
ILL.nhaX-BSU09690.21~521	3	38	5	65	20	17	28	27	24	31	9	16
ILL.nifS-BSU27880.25~1212	102	86	110	254	209	217	160	145	185	223	129	121
ILL.nin-BSU03420.2~400	563	509	623	302	242	234	819	747	800	219	147	152
ILL.noc-BSU40990.10~861	3639	3698	3975	5757	4892	5185	3717	3425	3707	4483	2971	2347
ILL.nosA-BSU07630.16~1107	660	478	729	800	748	829	989	826	1039	649	563	489
ILL.nprB-BSU11100.19~1635	49	34	64	44	61	42	105	81	102	69	46	27
ILL.nprE-BSU14700.13~1578	168	166	201	263	259	255	253	241	262	221	160	143
ILL.nrdE-BSU17380.1~2103	4085	3595	4750	4273	4175	4144	4903	4455	5686	3797	2897	2251
ILL.nrdEB-BSU20060.1~3507	137.055	87.3506	87.4841	197.121	171.535	205.693	272.74	203.575	298.733	335.409	164.432	139.738
ILL.nrdF-BSU17390.18~1007	2243.93	2435.68	2585.81	2589.55	2350.34	2336.32	2814.22	2637.39	3093.99	2224.17	1723.94	1242.28
ILL.nrdF-BSU20040.1~1798	74.0188	43.222	46.6956	76.3484	91.1211	66.801	99.561	73.472	101.276	110.42	59.6234	78.6283
ILL.nrdI-BSU17370.9~401	551	417	704	796	780	667	754	708	881	649	489	381
ILL.nrdI-BSU20070.1~390	3	1	3	3	5	5	5	2	3	8	7	6
ILL.nrdR-BSU29000.162~620	802	559	895	1137	1032	936	966	839	939	954	587	640
ILL.nrnA-BSU29250.1~942	1824	1701	2159	2487	2373	2383	2265	1965	2365	2018	1584	1422
ILL.nsrR-BSU09380.16~456	374	388	367	797	772	648	1185	1051	1243	581	388	318
ILL.ntdA-BSU10550.104~1429	25	22	23	40	45	33	89	65	88	38	30	27
ILL.ntdB-BSU10540.1~849	13	15	10	29	15	14	48	18	36	16	18	16
ILL.ntdC-BSU10530.1~1053	38	41	50	75	64	67	73	72	97	54	20	31
ILL.nth-BSU22340.1~660	632	631	709	1142	1033	1097	838	786	846	808	653	607
ILL.nucA-BSU03430.28~471	973	835	1214	601	537	560	964	822	1035	441	297	361
ILL.nucB-BSU25750.1~411	17	11	5	22	32	24	78	59	60	31	22	10
ILL.nudF-BSU23610.28~585	324	382	416	788	824	796	962	968	1022	591	485	447
ILL.nupC-BSU39410.75~1256	10061	3953	14061	5164	5207	5065	6206	5519	6691	4148	3057	2852
ILL.nusA-BSU16600.35~1150	4497	5146	5447	9170	9183	9026	8769	8642	9941	6416	5969	5248
ILL.nusB-BSU24320.260~655	1563	1598	1817	2772	2615	2583	2273	2224	2544	1902	1707	1360
ILL.nusG-BSU01010.171~704	2915	2066	2798	4496	4504	4631	2957	2583	3013	3368	2732	2377
ILL.oatA-BSU27140.86~1990	231	179	244	355	312	313	456	389	508	337	184	137
ILL.obgE-BSU27920.34~1320	1649	1764	1743	4684	4715	5129	4724	4750	5035	3379	2560	2557
ILL.odhB-BSU19360.16~1269	22085	23269	21654	25785	24163	25779	31669	29580	33818	22341	17998	15253
ILL.ogt-BSU13540.1~498	322	291	342	596	529	502	385	294	340	473	266	256
ILL.ohrA-BSU13140.6~431	175	196	243	136	102	127	111	87	89	109	76	61
ILL.ohrB-BSU13160.59~469	58	98	59	484	120	101	47	132	86	145	72	128
ILL.ohrR-BSU13150.16~459	223	153	198	291	196	267	242	218	214	229	141	128
ILL.oppA-BSU11430.137~1774	980	1758	776	722	788	712	1625	1177	1730	508	632	463
ILL.oppB-BSU11440.108~1043	117	180	101	156	129	109	181	160	220	109	102	106
ILL.oppC-BSU11450.1~918	74	173	89	117	111	106	275	190	230	107	99	75
ILL.oppD-BSU11460.5~1081	167	290	146	137	144	143	278	192	323	106	109	87
ILL.oppF-BSU11470.2~919	155	258	181	141	156	145	314	252	327	121	117	130
ILL.opuAA-BSU02980.22~1278	1378	1521	1334	4681	4080	4233	2104	2225	2067	3852	3112	2823
ILL.opuAB-BSU02990.2~850	951	1245	995	2511	2411	2374	2156	2215	2320	2104	1597	1786
ILL.opuAC-BSU03000.1~882	1243	1480	1136	2803	2798	2750	2860	2727	2846	2403	1865	1897
ILL.opuBA-BSU33730.53~1198	16	7	14	77	62	85	67	28	60	81	39	31
ILL.opuBB-BSU33720.10~663	15	12	3	23	14	25	41	33	23	32	19	8
ILL.opuBC-BSU33710.1~921	14	14	16	71	54	38	52	32	53	51	22	29
ILL.opuBD-BSU33700.11~691	12	29	19	94	44	40	46	43	38	39	19	17
ILL.opuCA-BSU33830.29~1171	31	46	34	386	261	252	369	339	338	189	99	114
ILL.opuCB-BSU33820.23~676	22	30	27	181	140	131	269	280	280	100	56	77
ILL.opuCC-BSU33810.1~912	34	34	22	285	235	212	311	356	347	151	64	95
ILL.opuCD-BSU33800.18~707	22	38	31	276	219	213	305	325	377	158	72	134
ILL.opuD-BSU30070.1~1539	1234	939	1375	1835	1769	1691	1519	1550	1685	1474	952	926
ILL.opuE-BSU06660.109~1587	80	197	85	1308	637	572	536	587	564	813	390	455
ILL.oxdC-BSU33240.13~1170	117	111	89	140	152	129	117	123	149	97	114	113
ILL.pabA-BSU00750.14~598	1428	1098	1876	2349	2174	2229	1144	1089	1224	1883	1448	1208
ILL.pabB-BSU00740.79~1491	1333	940	1651	5455	4953	4286	914	864	1051	3865	3201	2591
ILL.pabC-BSU00760.1~882	1000	751	1210	1356	1283	1350	896	929	984	1100	925	755
ILL.padC-BSU34400.23~508	86	46	70	59	39	39	60	43	41	50	26	23
ILL.padR-BSU08340.61~609	446	288	463	519	527	528	670	565	622	410	328	280
ILL.paiA-BSU32150.128~646	34	48	88	74	64	58	54	66	86	31	37	25
ILL.paiB-BSU32140.1~624	94	75	121	134	121	123	99	112	108	63	52	43
ILL.panB-BSU22430.120~953	2299	2505	2593	4383	3896	3795	3029	3190	3286	3585	2960	2106
ILL.panC-BSU22420.1~861	1956	2493	2281	3495	2993	2859	2736	2811	2867	2621	2079	1574
ILL.panD-BSU22410.2~385	975	1042	1046	1631	1342	1323	1355	1352	1428	1165	927	734
ILL.parA-BSU40970.30~791	1722	1415	2257	1705	1643	1523	1327	1105	1483	1308	1209	898
ILL.parB-BSU40960.1~849	2456	1864	3085	2260	2171	2253	1977	1705	2078	1763	1420	1162
ILL.parC-BSU18100.4~2424	3854	3991	4812	5522	4747	5292	3418	3238	3717	4455	3228	2496
ILL.parE-BSU18090.264~2231	3073	2658	3563	4128	3740	3973	2900	2244	2751	3524	2491	1961
ILL.patA-BSU14000.1~1182	2282	1847	2857	3047	3092	3071	3964	3277	4147	2083	1832	1581
ILL.patB-BSU31440.57~1220	1866	1808	1990	2375	2185	2098	1036	904	996	1843	1358	1101
ILL.pbpA-BSU25000.40~2190	5076	4040	5548	10377	9314	10576	6937	6076	7452	8204	4876	4506
ILL.pbpB-BSU15160.1~2151	4073	3787	4362	7568	7056	6964	8347	8200	9751	5361	4173	4021
ILL.pbpC-BSU04140.151~2157	4972	4751	5378	4054	4393	4058	4174	3811	4599	3750	3006	2589
ILL.pbpD-BSU31490.1~1875	3016	2375	3359	3006	3019	2698	3542	3325	4088	2411	2018	1868
ILL.pbpE-BSU34440.6~1361	350	450	305	228	224	193	1134	875	1096	222	180	113
ILL.pbpF-BSU10110.1~2145	576	517	518	1061	799	865	688	642	763	808	492	500
ILL.pbpG-BSU37510.1~2076	43	47	46	73	78	93	154	135	151	64	45	40
ILL.pbpH-BSU13980.87~2144	1538	1196	1653	1435	1422	1568	2925	2406	3340	1500	1055	923
ILL.pbpI-BSU27310.40~1794	275	337	355	653	551	545	558	523	593	570	351	265
ILL.pbpX-BSU16950.28~1203	2823	2217	2844	3093	3156	2997	2377	1862	2577	3254	2566	2002
ILL.pbuE-BSU05800.1~1167	2314	2180	2531	3135	3204	2863	2489	2422	2592	2312	1823	1588
ILL.pbuG-BSU06370.135~1457	1540	1993	1502	3301	3562	3155	1944	1840	1952	2136	2214	1835
ILL.pbuO-BSU29990.88~1386	1142	1270	1110	2733	2630	2680	1440	1310	1534	2120	1476	1397
ILL.pbuX-BSU22060.1~1317	129	214	92	453	542	482	299	336	391	301	350	265
ILL.pckA-BSU30560.27~1610	1225	1379	1384	1354	1708	1612	3123	2650	3118	872	939	869
ILL.pcp-BSU02650.1~648	80	70	89	101	83	72	147	124	160	65	48	62
ILL.pcrA-BSU06610.1~2220	3216	3237	3523	4534	4021	4138	3404	3129	3499	3786	2912	2410
ILL.pcrB-BSU06600.23~709	771	647	862	1173	1183	1154	707	642	828	1012	775	607
ILL.pdaA-BSU07980.31~822	115	61	89	127	125	102	115	87	93	108	76	74
ILL.pdeH-BSU31740.26~1255	1578	1339	1883	2094	2220	2246	1953	1796	1813	1787	1303	1179
ILL.pdhA-BSU14580.208~1323	39770	40461	50164	62190	55115	57898	38006	38365	44569	46012	34296	27468
ILL.pdhB-BSU14590.1~978	30792	32853	37345	44305	39810	42448	29623	29467	35183	34398	26425	20707
ILL.pdhC-BSU14600.1~1329	42396	44929	52751	66261	60062	61705	47671	46723	54089	48828	38603	30532
ILL.pdhD-BSU14610.1~1413	45666	48680	54498	73354	63785	64698	56591	53977	59745	51383	42965	32206
ILL.pdp-BSU39400.30~1331	17785	7457	22772	7925	7762	7822	10026	8772	9746	6782	4850	4502
ILL.pel-BSU07560.41~1303	4551	5096	5032	5588	5694	4636	6055	4790	6237	3900	5202	3723
ILL.pelB-BSU18650.1~1038	93	118	147	292	272	255	729	705	820	262	163	117
ILL.pelC-BSU34950.141~806	171	117	185	345	308	300	266	195	208	244	159	121
ILL.penP-BSU18800.1~921	626	588	844	1346	1359	1450	1465	1152	1538	1246	923	862
ILL.pepF-BSU11540.1~2013	4294	4224	4346	9112	7835	8164	4092	3674	4132	6328	4277	3797
ILL.pepT-BSU38920.1~1233	1001	975	1378	1153	1135	1054	479	406	477	1055	729	685
ILL.perR-BSU08730.1~438	3104	2238	2498	3759	3559	3234	3579	2901	3148	3915	2035	2700
ILL.pfkA-BSU29190.184~1143	11010	10192	13059	13716	13309	13802	10186	9323	10451	11349	8441	7133
ILL.pgcA-BSU09310.1~1746	8174	7000	9163	14288	11794	13308	6287	5298	6364	10876	6601	5045
ILL.pgcM-BSU34550.1~681	118	113	118	121	97	113	149	133	176	114	66	67
ILL.pgdS-BSU35860.14~1255	1131	981	899	623	622	653	4877	3814	4678	606	569	453
ILL.pgi-BSU31350.11~1363	19741	18102	19695	19405	17254	17622	10608	9188	10887	15017	11600	9842
ILL.pgk-BSU33930.317~1501	17380	20687	25252	32217	25841	27090	14175	15332	15677	22984	19222	13430
ILL.pgm-BSU33910.1~1536	18682	20247	27365	30141	24637	26154	14177	15298	15625	22463	18279	12767
ILL.pgsA-BSU16920.50~631	637	571	749	1058	1112	961	933	822	1047	906	731	725
ILL.pgsA-BSU35880.19~1161	91	59	98	54	55	59	44	36	53	62	32	16
ILL.pgsB-BSU35900.74~1255	162	88	191	182	167	184	160	109	161	188	86	55
ILL.pgsC-BSU35890.15~464	37	21	46	77	76	75	49	30	48	74	27	40
ILL.pgsE-BSU35870.1~168	16	13	13	15	15	24	18	8	9	15	7	6
ILL.pheA-BSU27900.1~858	549	687	704	1661	1588	1751	1152	1222	1438	1212	848	849
ILL.pheB-BSU27910.51~494	272	336	368	1080	1063	1172	607	704	805	724	566	570
ILL.pheS-BSU28640.298~1332	3310	2629	3993	7681	7588	7872	4362	3772	4329	6097	4418	3884
ILL.pheT-BSU28630.1~2415	6653	5743	8022	7041	7151	7379	6744	6420	7309	5880	5126	4467
ILL.phoA-BSU09410.106~1491	112	102	73	190	182	171	307	193	294	161	110	88
ILL.phoB-BSU05740.264~1652	60	49	73	83	93	74	140	133	167	93	59	35
ILL.phoD-BSU02620.19~1770	27	33	45	46	32	52	79	50	54	69	31	28
ILL.phoE-BSU10340.11~592	857	626	1010	1577	1395	1412	749	638	758	1361	761	612
ILL.phoH-BSU25340.1~960	3965	2663	4176	4702	4410	4518	3933	3480	4034	3864	2821	2490
ILL.phoP-BSU29110.57~779	584	368	613	615	570	600	557	456	561	469	398	331
ILL.phoR-BSU29100.1~1740	2182	1583	2358	2187	2032	2048	1968	1711	2196	1814	1309	1121
ILL.phrA-BSU12440.1~135	12	12	4	17	22	19	37	29	48	16	13	10
ILL.phrC-BSU03780.1~123	98	110	91	93	132	118	145	83	99	98	79	68
ILL.phrE-BSU25840.1~135	33	32	44	68	73	72	143	155	149	62	50	51
ILL.phrF-BSU37470.1~120	78	72	93	67	68	54	113	82	115	52	51	37
ILL.phrG-BSU40310.1~117	18	21	20	9	9	12	29	14	11	15	11	2
ILL.phrH-BSU06839.1~174	13	22	15	21	15	16	94	66	91	24	9	11
ILL.phrI-BSU05020.1~120	5	6	2	4	4	1	2	1	7	1	2	2
ILL.phrK-BSU18920.1~123	5	12	6	15	13	13	19	11	23	3	9	8
ILL.phy-BSU19800.6~1154	12	17	20	35	21	21	36	17	32	14	22	10
ILL.pit-BSU12840.1~1002	5890	4321	6309	6971	7525	7015	5763	4834	5829	5711	4776	4390
ILL.pksA-BSU17080.1~618	190	151	251	329	270	258	360	329	371	238	179	185
ILL.pksB-BSU17090.54~731	68	58	57	264	200	229	174	153	177	162	126	124
ILL.pksC-BSU17100.282~1148	159	162	201	546	498	479	378	267	361	480	394	267
ILL.pksD-BSU17110.504~1478	80	71	57	163	159	154	165	140	188	158	91	118
ILL.pksE-BSU17120.1~2304	28	47	16	43	63	45	84	77	85	32	54	30
ILL.pksF-BSU17140.1~1248	4	10	5	10	5	4	17	9	22	15	5	9
ILL.pksG-BSU17150.1~1263	9	4	4	16	6	13	21	14	30	21	18	5
ILL.pksH-BSU17160.1~780	5	9	6	3	4	2	21	11	12	4	2	8
ILL.pksI-BSU17170.1~750	2	2	4	8	11	5	8	7	21	15	6	4
ILL.pksJ-BSU17180.1~15132	126	151	139	294	231	220	570	470	657	270	206	145
ILL.pksL-BSU17190.1~13617	261	257	284	439	343	409	939	802	982	369	350	196
ILL.pksM-BSU17200.1~12789	318	418	396	681	515	529	846	793	989	534	535	312
ILL.pksN-BSU17210.14~16480	318	357	353	557	491	494	1148	1008	1250	449	367	312
ILL.pksR-BSU17220.15~7646	308	400	326	685	552	515	1216	1127	1296	542	404	389
ILL.pksS-BSU17230.82~1299	783	535	726	757	771	850	1215	1148	1393	588	599	464
ILL.plsC-BSU09540.25~624	1347	1541	1604	2304	1800	1465	1232	1851	1344	1195	1385	961
ILL.plsX-BSU15890.1~1002	1702	2585	1840	5036	3673	3051	3062	5049	3997	2408	2949	2204
ILL.pnbA-BSU34390.13~1482	385	388	461	991	846	764	962	873	1008	763	605	457
ILL.pncA-BSU31760.1~552	1518	1257	1757	2176	2113	2081	1406	1215	1455	1689	1284	1054
ILL.pnpA-BSU16690.173~2290	16132	15128	14521	7216	7405	7043	16558	16016	17536	19070	15554	14827
ILL.polA-BSU29090.47~2689	2508	2183	3012	3872	3395	3755	3276	2941	3463	3197	2080	1757
ILL.polC-BSU16580.109~4422	3866	4243	5021	8175	8047	8050	5571	5674	6388	6372	5188	4439
ILL.ponA-BSU22320.1~2745	6277	6619	7146	9910	8533	8480	11620	11081	13006	8684	5884	4888
ILL.ppaC-BSU40550.26~955	9612	8909	13135	8614	8586	8776	4789	4632	5442	6455	5303	4405
ILL.ppiB-BSU23360.39~470	5280	4403	5759	7377	6785	6696	5493	4793	5109	5543	3711	3428
ILL.ppnK-BSU11610.1~801	2567	2017	2867	2733	2457	2646	1544	1399	1699	2352	1485	1456
ILL.ppnK-BSU29540.58~861	1320	1042	1182	2586	2144	2366	1140	939	1198	2214	1396	1256
ILL.pps-BSU18830.27~2627	284	252	293	676	597	554	605	580	694	408	370	286
ILL.ppsA-BSU18340.84~7769	91.6776	121.908	58.5502	153.183	146.592	145.566	572.999	455.457	675.416	141.69	117.544	96.6229
ILL.ppsB-BSU18330.1~7683	127	128	100	226	211	221	651	444	653.015	205	197	119
ILL.ppsC-BSU18320.17~7684	111.59	133.773	109.697	257.651	248.3	252.495	690.329	575.404	713.373	237.278	214.303	150.379
ILL.ppsD-BSU18310.1~10812	231.732	286.319	266.753	676.166	528.108	506.939	1315.67	1124.14	1432.21	510.032	392.153	309.998
ILL.ppsE-BSU18300.1~3840	58	75	98	240	172	164	361	325	433	160	150	141
ILL.prfA-BSU37010.25~1095	7797	5308	9445	6615	6571	6658	6565	5931	6802	5519	3746	3429
ILL.prfB-BSU35290.10~1111	5952	5484	6712	8565	7622	7943	5776	5281	6127	6655	4533	3737
ILL.priA-BSU15710.1~2418	1023	1148	1437	2260	2038	2164	1929	1909	2172	2023	1382	1090
ILL.prkA-BSU08970.1~1896	29	34	36	72	68	58	74	60	72	67	44	31
ILL.prkC-BSU15770.1~1947	2961	3099	3884	5279	4887	4850	3071	3016	3684	4007	3215	2622
ILL.prmA-BSU25450.1~936	1999	1930	2125	4365	3991	4249	5122	4078	4810	3618	2432	2046
ILL.prmC-BSU37000.1~867	692	631	782	767	858	830	784	767	871	709	435	463
ILL.proA-BSU13130.12~1259	2015	2302	2796	1853	1667	1475	2105	1962	2300	997	872	731
ILL.proB-BSU13120.53~1150	1256	1318	1634	1226	1164	914	1628	1480	1746	724	627	486
ILL.proG-BSU12910.10~828	254	261	289	521	445	534	360	305	390	358	264	269
ILL.proH-BSU18480.1~894	117	109	112	710	595	576	80	66	93	590	425	337
ILL.proI-BSU23800.267~1103	571	447	582	697	691	675	1506	993	1270	557	444	375
ILL.proJ-BSU18470.1~1116	132	141	142	284	228	192	83	89	94	235	167	147
ILL.proS-BSU16570.33~1727	6446	6178	7901	11868	11735	11514	10148	9863	11191	8907	7537	6873
ILL.prpB-BSU24120.18~923	86	81	86	138	95	113	164	153	156	85	63	61
ILL.prpC-BSU15760.1~765	1075	998	1284	1732	1608	1692	1069	1021	1228	1333	1111	872
ILL.prpD-BSU24130.15~1433	31	30	32	76	61	52	59	68	77	44	34	26
ILL.prs-BSU00510.1~954	8651	7450	10260	6770	6521	6432	3246	3092	3584	5898	4470	3639
ILL.prsA-BSU09950.3~881	12633	10240	12905	14985	14250	16606	10744	9664	11844	13091	8273	7392
ILL.prsW-BSU22940.1~657	548	398	500	1130	1109	1038	1459	1229	1411	884	606	622
ILL.psd-BSU02290.1~792	1696	1350	1884	2427	2749	2566	2669	2364	2822	2151	1491	1396
ILL.pspA-BSU06180.31~714	743	860	809	261	247	196	1746	1396	1891	315	219	155
ILL.pssA-BSU02270.1~534	1120	801	1214	1607	1754	1761	1503	1345	1608	1524	992	978
ILL.pstA-BSU24970.1~885	8	4	11	16	16	11	233	153	206	18	9	11
ILL.pstBA-BSU24960.1~810	11	3	10	13	7	14	279	167	196	23	8	6
ILL.pstBB-BSU24950.11~793	22	10	21	63	62	69	314	216	242	47	48	34
ILL.pstC-BSU24980.1~930	13	19	12	16	23	13	243	148	186	23	14	11
ILL.pstS-BSU24990.106~1008	41	36	25	21	15	30	688	488	509	26	25	16
ILL.ptb-BSU24090.10~909	1791	2067	1557	2592	2150	2081	1187	1163	1231	1432	1729	1145
ILL.pth-BSU00530.107~673	1043	831	1097	1445	1209	1215	785	685	774	1100	771	662
ILL.ptkA-BSU36250.1~714	412	471	386	407	412	299	293	271	328	410	368	305
ILL.ptsG-BSU13890.229~2328	18084	36038	12575	23971	21676	14953	41963	49564	47475	11038	23609	15529
ILL.ptsH-BSU13900.6~272	7026	8210	7139	9718	9039	8117	7347	8399	8470	6054	5855	4679
ILL.ptsI-BSU13910.1~1713	44767	54338	45557	64944	56732	51808	51840	56600	55379	38777	40586	31753
ILL.pucA-BSU32510.57~1049	2	5	7	8	13	15	10	7	19	13	6	5
ILL.pucB-BSU32500.1~618	0	5	2	2	2	4	10	6	9	4	4	2
ILL.pucC-BSU32490.1~834	8	4	5	5	5	11	20	11	16	9	4	4
ILL.pucD-BSU32480.1~2238	31	36	35	46	32	37	122	83	106	53	40	19
ILL.pucE-BSU32470.1~522	8	5	10	8	13	6	13	15	18	8	4	14
ILL.pucG-BSU32520.16~1266	115	95	120	102	90	71	82	76	112	102	95	59
ILL.pucH-BSU32410.1~1341	110	96	122	140	124	131	162	134	162	113	83	86
ILL.pucI-BSU36470.181~1653	19	22	16	33	30	31	50	32	40	19	22	14
ILL.pucJ-BSU32430.96~1445	32	46	41	43	42	27	67	77	95	50	40	33
ILL.pucK-BSU32440.6~1298	10	32	28	45	39	42	58	55	54	43	39	15
ILL.pucL-BSU32450.13~1497	33	38	15	60	57	71	91	80	89	53	31	27
ILL.pucM-BSU32460.1~345	26	30	43	52	44	33	41	30	37	39	22	17
ILL.pucR-BSU32420.68~1663	102	100	107	125	122	128	120	125	170	127	102	97
ILL.pupG-BSU23490.1~816	8008	6270	9511	9629	8334	8325	5655	5264	5941	7557	5368	5205
ILL.purA-BSU40420.45~1337	4991	6934	5650	6027	6388	6602	2770	2609	2960	4182	3760	3170
ILL.purB-BSU06440.1~1296	779	1273	748	1453	1472	1401	800	739	836	1119	1017	775
ILL.purC-BSU06450.51~776	75	140	62	172	166	139	97	101	110	110	83	80
ILL.purD-BSU06530.11~1279	107	213	144	261	238	231	266	266	273	198	157	138
ILL.purE-BSU06420.141~629	235	490	229	524	528	515	400	322	347	382	355	249
ILL.purF-BSU06490.1~1431	84	259	101	248	178	184	188	200	197	135	141	97
ILL.purH-BSU06520.1~1539	122	264	115	278	229	225	218	212	242	180	203	127
ILL.purK-BSU06430.1~1143	568	948	591	999	948	1004	608	454	593	713	695	475
ILL.purL-BSU06480.1~2229	188	359	160	359	333	335	250	248	264	273	250	182
ILL.purM-BSU06500.102~1142	63	133	61	119	115	157	125	112	132	86	99	52
ILL.purN-BSU06510.1~588	36	58	16	58	60	57	70	54	49	43	54	36
ILL.purQ-BSU06470.1~684	39	105	50	138	123	139	72	71	70	78	80	90
ILL.purR-BSU00470.1~858	3044	2590	3430	3748	3730	3787	2705	2386	2946	3056	2019	1980
ILL.purS-BSU06460.1~255	15	31	8	27	28	35	9	24	25	31	27	11
ILL.purT-BSU02230.15~1169	1206	1092	1095	919	922	911	795	676	796	798	491	465
ILL.purU-BSU13110.1~903	2035	1836	2594	2613	2427	2565	3626	2996	3550	2103	1575	1503
ILL.pycA-BSU14860.1~3447	11864	11820	12278	14466	14003	13665	15482	14070	16400	10152	9420	7619
ILL.pyk-BSU29180.23~1780	21139	20643	24845	25611	24737	25583	19604	18906	21140	20474	16052	13376
ILL.pyrAA-BSU15510.1~1095	1251	4841	109	272	666	207	23	46	25	58	1185	977
ILL.pyrB-BSU15490.31~945	1369	1665	139	263	656	249	11	41	21	37	1025	726
ILL.pyrC-BSU15500.1~1287	2246	4404	160	353	920	310	28	57	30	63	1637	1384
ILL.pyrD-BSU15540.1~936	314	4541	123	121	267	93	41	63	55	56	599	370
ILL.pyrE-BSU15560.1~651	182	3685	132	116	138	84	29	50	31	32	385	259
ILL.pyrF-BSU15550.1~720	199	3335	106	127	157	50	39	38	37	29	385	266
ILL.pyrG-BSU37150.131~1738	17697	14795	15775	12859	13834	13145	7738	7691	7988	10192	8735	7852
ILL.pyrH-BSU16510.146~868	6056	6520	7149	9883	9953	9252	5507	5096	5674	7021	6581	5461
ILL.pyrK-BSU15530.1~771	276	3419	60	131	174	56	31	37	39	32	429	316
ILL.pyrP-BSU15480.53~1360	6542	5892	1720	2717	5806	2806	592	749	556	779	4976	4426
ILL.pyrR-BSU15470.27~572	4514	2018	2450	4024	7010	4943	2385	2183	2325	2101	4844	4059
ILL.qcrA-BSU22560.1~504	340	262	419	246	234	231	825	851	827	226	139	119
ILL.qcrB-BSU22550.2~676	740	451	688	545	484	480	1496	1469	1672	448	316	282
ILL.qcrC-BSU22540.1~768	775	568	778	602	560	554	1831	1713	1843	533	408	322
ILL.qodI-BSU39980.2~1015	59	37	76	60	60	57	53	59	65	57	23	40
ILL.qoxA-BSU38170.258~1223	10566	13515	14912	22394	18226	16500	10474	11210	11861	10457	11384	9468
ILL.qoxB-BSU38160.28~1977	21200	26822	30017	38911	34600	30294	20958	21482	23708	20313	20639	18874
ILL.qoxC-BSU38150.14~628	6010	7623	8663	10233	9621	8541	6538	6527	7444	5875	5924	5291
ILL.qoxD-BSU38140.2~376	4526	5184	5792	6977	6419	5722	5214	4666	4880	4003	4091	3589
ILL.queA-BSU27720.1~1029	1825	1593	2182	2410	2207	2311	2447	2127	2492	1927	1479	1213
ILL.queC-BSU13720.130~789	242	277	376	912	820	796	988	930	1093	648	532	374
ILL.queD-BSU13730.1~450	162	148	218	414	401	436	516	538	552	350	230	199
ILL.queE-BSU13740.1~732	297	323	419	920	824	846	1000	992	1121	752	529	391
ILL.racA-BSU37030.1~555	188	132	190	282	269	235	142	141	185	225	143	136
ILL.racE-BSU28390.1~819	2211	1734	2652	2609	2720	2428	3021	2620	3054	2208	1685	1532
ILL.racX-BSU34430.16~699	207	237	201	117	131	107	693	560	729	127	112	86
ILL.radA-BSU00870.88~1464	1695	1684	1861	3733	2785	2879	2277	1946	2427	3354	1627	1436
ILL.radC-BSU28040.1~696	1204	1159	1371	2772	2103	2303	2361	2075	2529	2622	1263	1013
ILL.rapA-BSU12430.21~1157	417	667	607	9208	9186	8306	2132	2010	2348	6447	7042	4923
ILL.rapB-BSU36690.20~1153	1191	736	1290	835	808	913	1217	1099	1421	698	592	446
ILL.rapC-BSU03770.1~1149	1467	1363	1734	4076	4441	3983	2320	1945	2657	2567	2609	2033
ILL.rapD-BSU36380.17~1081	826	766	1171	1125	1111	1083	791	681	978	1351	856	767
ILL.rapE-BSU25830.1~1128	17	17	20	98	89	77	53	54	64	69	66	68
ILL.rapF-BSU37460.1~1146	758	692	875	3371	3386	3084	640	450	589	2466	2576	1796
ILL.rapG-BSU40300.1~1098	691	464	728	568	502	494	691	611	831	517	391	325
ILL.rapH-BSU06830.1~1131	60	105	82	159	125	103	901	864	1012	138	127	101
ILL.rapI-BSU05010.50~1225	91	79	96	155	153	145	197	162	205	145	91	78
ILL.rapJ-BSU02820.6~1127	964	671	1053	1143	1044	1090	1154	1090	1172	948	655	663
ILL.rapK-BSU18910.10~1125	131	126	108	129	170	134	229	237	268	97	109	96
ILL.rbfA-BSU16650.17~370	1021	1595	1557	2400	2090	2127	2732	2877	2704	1578	1505	1264
ILL.rbfK-BSU29300.1~693	3	2	4	5	7	5	16	11	12	14	6	2
ILL.rbgA-BSU16050.44~892	1266	1326	1423	3100	3081	3065	1906	1647	2038	2302	1775	1592
ILL.rbsA-BSU35940.1~1482	40651	12024	45797	5696	6028	8383	6386	5587	7795	12453	4549	3624
ILL.rbsB-BSU35960.12~929	35546	15021	33893	4913	4973	8417	4677	4457	6150	10726	3408	3007
ILL.rbsC-BSU35950.1~969	29509	10800	30045	3873	4046	6292	3900	3532	4639	8749	2840	2352
ILL.rbsD-BSU35930.1~396	8981	2439	10789	1804	1834	2401	1921	1619	2194	3372	1545	1159
ILL.rbsK-BSU35920.1~882	24543	6845	31265	4617	4969	5715	7582	6649	8687	8260	3638	3123
ILL.rbsR-BSU35910.12~992	33006	8385	41745	9431	9735	11838	12601	11029	14295	15368	6798	5516
ILL.recA-BSU16940.1~1047	6326	5513	7152	8207	8276	8573	7788	7440	8105	6338	4927	4536
ILL.recF-BSU00040.1~1113	3467	3270	4002	5531	5303	4917	4414	4110	4663	4467	2741	2800
ILL.recG-BSU15870.1~2049	836	1046	918	1875	1801	1660	1786	1824	2015	1472	1257	1112
ILL.recJ-BSU27620.19~2379	5573	4206	6361	11996	10934	11529	11564	11148	12918	9438	5838	5254
ILL.recN-BSU24240.1~1731	1802	1777	1811	3619	3225	3136	2218	2089	2416	2368	2022	1856
ILL.recO-BSU25280.1~768	1357	1063	1547	2085	1932	1861	2201	2168	2457	1522	1216	1013
ILL.recQ-BSU23020.1~1491	782	656	920	1137	1113	1050	1803	1508	1777	957	678	615
ILL.recR-BSU00210.1~597	1553	1095	1737	2072	1821	2183	1082	1012	1220	1739	1035	798
ILL.recU-BSU22310.7~627	739	670	829	1451	1303	1201	1831	1797	2214	1263	889	690
ILL.recX-BSU08520.89~883	594	568	743	879	776	759	1390	1307	1554	664	581	436
ILL.relA-BSU27600.1~2205	4916	3808	5937	6636	6765	6474	7837	6886	8340	4864	4009	3836
ILL.resA-BSU23150.1~540	770	1158	866	1925	1405	1354	780	796	758	986	986	693
ILL.resB-BSU23140.1~1629	2093	2828	2524	4695	3640	3381	2047	1991	2182	2555	2335	1934
ILL.resC-BSU23130.20~1195	1769	1927	2128	3232	2927	2692	2044	1950	2150	2150	1884	1490
ILL.resD-BSU23120.1~723	1221	1173	1390	1905	1724	1711	1329	1160	1396	1418	1136	913
ILL.resE-BSU23110.1~1770	3087	2792	3507	4952	4591	4311	3454	3417	3969	3443	3087	2319
ILL.rex-BSU12280.252~674	6491	7271	8117	9393	8077	8338	7955	8198	9221	6425	5088	4070
ILL.rghRA-BSU33660.18~425	246	216	302	509	449	476	455	360	446	308	226	213
ILL.rghRB-BSU33670.1~420	202	142	220	578	515	457	447	380	371	347	331	277
ILL.rhgT-BSU07020.1~699	11	14	18	9	7	8	23	11	11	7	18	5
ILL.rho-BSU37080.407~1690	2464	2799	2303	6020	5762	6203	4182	4165	4547	4961	2869	2883
ILL.ribA-BSU23260.1~1197	814	896	882	2196	1760	1666	899	795	903	1386	973	735
ILL.ribC-BSU16670.19~969	1585	1102	1980	1782	1575	1689	2127	2098	2406	2048	1298	1357
ILL.ribD-BSU23280.130~1215	987	1043	1255	6651	5463	5741	1125	957	1100	4132	2976	2394
ILL.ribE-BSU23270.11~658	313	336	333	925	768	748	353	264	351	568	339	290
ILL.ribH-BSU23250.33~497	402	472	468	1112	883	919	436	462	514	629	542	433
ILL.rimI-BSU05930.6~461	433	448	540	765	721	727	574	571	696	631	432	413
ILL.rimM-BSU16020.5~529	359	524	567	1063	1093	1048	483	404	560	858	693	535
ILL.rimO-BSU25430.1~1356	3048	3384	3413	6035	5694	5870	7095	6559	7311	4864	3347	2887
ILL.rlmB-BSU00960.1~750	1007	958	1056	1118	936	1036	940	843	972	979	711	541
ILL.rluB-BSU23160.11~745	1387	1227	1804	2328	2198	2377	2770	2597	3039	1821	1507	1222
ILL.rluD-BSU15460.1~912	2325	1729	2499	3731	3577	4035	2279	1919	2250	2708	2154	2034
ILL.rnc-BSU15930.140~889	3657	3171	3958	9674	9455	8338	6111	6071	6452	6468	6350	5312
ILL.rnhB-BSU16060.7~774	183	191	192	445	455	518	1702	1323	1643	410	271	250
ILL.rnhC-BSU28620.31~972	719	469	737	1241	1286	1366	1614	1504	1780	1007	686	590
ILL.rnjA-BSU14530.1~1668	9576	8309	10893	14278	13643	13456	11199	11291	12602	10268	8003	7514
ILL.rnjB-BSU16780.1~1668	6931	6487	7846	12635	12050	11917	13179	12077	14447	8795	6987	6382
ILL.rnmV-BSU00410.69~629	612	376	751	673	718	730	796	734	879	575	452	399
ILL.rnpA-BSU41050.152~502	2163	1634	2604	3909	4274	4309	1806	1771	1895	3085	2260	2081
ILL.rnpB-BSU-misc-RNA-35.1~386	107701	98994	117812	293850	275907	258096	130488	111958	119517	209042	159002	131892
ILL.rnr-BSU33610.19~2358	3008	2858	3766	5765	5163	5687	4454	4379	4660	4283	2829	2622
ILL.rocA-BSU37780.10~1557	660	737	538	1477	1697	2186	2612	3116	3365	1740	2850	2645
ILL.rocB-BSU37770.68~1768	45	49	45	409	511	603	162	202	246	517	718	761
ILL.rocC-BSU37760.1~1413	47	47	61	86	99	71	151	144	193	79	66	65
ILL.rocD-BSU40340.32~1237	509	509	478	1174	997	1093	709	856	1086	819	1023	1238
ILL.rocE-BSU40330.223~1626	842	697	873	1529	1368	1375	1206	1210	1517	1111	1153	1494
ILL.rocG-BSU37790.1~1275	389	276	356	368	393	575	870	882	989	521	704	526
ILL.rocR-BSU40350.10~1395	687	644	774	673	759	667	653	528	656	517	437	361
ILL.rodA-BSU38120.102~1283	2063	1598	2291	2372	2329	2066	1870	1325	1900	2677	1281	1212
ILL.rok-BSU14240.26~601	3516	2209	4653	4848	4857	4901	2944	2088	2768	3259	2692	2184
ILL.rpe-BSU15790.5~658	1174	1105	1323	1717	1691	1666	1525	1369	1467	1332	1101	949
ILL.rph-BSU28370.20~757	1254	1038	1470	2192	1921	2144	1406	1215	1491	1608	1292	1159
ILL.rplA-BSU01030.95~793	29567	30437	35028	53953	52989	52321	28758	30494	30307	37926	32309	28233
ILL.rplB-BSU01190.32~865	53732	49761	41810	73736	66627	71753	50458	53763	55806	53024	47946	37913
ILL.rplC-BSU01160.37~666	38468	33298	31710	51035	48265	49457	33725	33341	35757	36218	34055	27016
ILL.rplD-BSU01170.28~651	35208	31091	27874	50841	47826	49697	30553	32068	34630	35359	33120	25956
ILL.rplE-BSU01280.27~566	21633	25561	18767	38082	32433	35775	26418	29123	30697	28790	27516	19296
ILL.rplF-BSU01310.1~540	13945	17975	14397	27196	22921	24240	19066	21558	22894	20533	18703	14002
ILL.rplI-BSU40500.1~450	2063	1948	2324	2861	2486	2528	1894	1702	1893	2160	1515	1375
ILL.rplJ-BSU01040.66~566	22210	29596	26031	52227	52051	50688	26167	30311	28995	36686	30597	26884
ILL.rplK-BSU01020.63~488	37558	32716	44742	60600	57922	57434	34978	34969	35919	42635	35312	29721
ILL.rplL-BSU01050.46~417	16569	22845	19158	34775	34963	34724	19792	22573	20524	24887	21271	18617
ILL.rplM-BSU01490.49~486	16461	15280	19667	27641	29110	29106	20631	22335	25608	21050	16265	15563
ILL.rplN-BSU01260.41~409	13600	15788	11192	24686	21793	24060	15683	17248	19167	18900	17574	12919
ILL.rplO-BSU01350.31~471	16644	23083	20291	33461	28672	29713	26514	28602	30625	25146	22405	16591
ILL.rplP-BSU01230.2~436	14003	15393	10335	30269	26410	28523	15341	16036	16222	21853	20177	14634
ILL.rplQ-BSU01440.1~363	12043	17416	20404	25799	24198	23848	20986	23145	23412	19138	16229	13498
ILL.rplR-BSU01320.33~395	15296	20737	17885	31730	27443	29440	20969	24811	26445	24302	20680	15722
ILL.rplS-BSU16040.11~367	38018	40105	46596	85960	83096	85595	41812	42356	41265	61432	48445	43152
ILL.rplT-BSU28850.1~360	7040	9836	6952	14328	14193	14394	8738	9822	8960	9847	9085	8007
ILL.rplU-BSU27960.14~322	20456	21769	22685	35175	34513	34003	20178	20928	21983	24249	20591	17904
ILL.rplV-BSU01210.1~342	17167	16895	12879	32574	29903	32393	16662	19192	20970	23118	20357	16683
ILL.rplW-BSU01180.1~288	10264	9255	8071	14345	13792	14609	9833	10433	11236	10780	11261	8227
ILL.rplX-BSU01270.38~349	12707	14922	11516	22096	19479	21639	15134	17971	19583	16719	14796	11564
ILL.rpmA-BSU27940.2~286	13264	13309	14624	19464	18536	18061	18729	17079	16675	13983	12192	10122
ILL.rpmB-BSU15820.77~265	18245	15784	22282	29087	28723	28015	23638	19162	20608	20643	14903	13496
ILL.rpmC-BSU01240.1~201	4380	4915	3343	9269	8291	9088	4760	5445	5881	7091	6658	4925
ILL.rpmD-BSU01340.1~180	2768	3550	3415	5699	5109	4947	4387	4834	5149	4146	3845	2722
ILL.rpmE-BSU37070.16~216	9559	9896	10238	50838	48140	46445	9694	9207	8667	32929	25648	20006
ILL.rpmE2-BSU30700.121~369	82	58	73	182	100	85	39	43	56	107	56	52
ILL.rpmF-BSU15080.22~201	9893	8210	12779	15910	15052	14277	22218	18272	20252	10739	8772	7399
ILL.rpmG-BSU00990.93~242	714	431	722	1339	1227	1463	915	752	912	1197	946	785
ILL.rpmG-BSU24900.23~172	10048	7656	12074	11814	11115	11141	15381	13192	13571	8485	7110	5219
ILL.rpmH-BSU41060.140~274	7748	6563	8850	14480	14188	16170	13577	11915	12405	13443	9701	7656
ILL.rpmI-BSU28860.13~213	4973	6664	5263	10077	10193	10923	5555	7002	7044	6852	6214	5678
ILL.rpmJ-BSU01400.7~120	2233	3344	3423	5713	5111	5126	4304	5055	5098	4205	3604	2855
ILL.rpoA-BSU01430.1~945	35648	51217	59970	86129	79149	82040	62515	70884	75862	63330	54004	42734
ILL.rpoB-BSU01070.2~3583	36041	37973	40321	73605	71254	73346	48861	47805	53151	49498	42940	37175
ILL.rpoC-BSU01080.62~3661	39517	47627	47526	85563	81562	85613	60616	62557	66738	56406	50087	41694
ILL.rpoE-BSU37160.73~594	6191	3837	6829	6773	7129	6777	4448	3621	4546	5819	4063	3684
ILL.rpoZ-BSU15690.1~204	1033	720	1231	1289	1174	1201	1415	1283	1509	919	802	588
ILL.rpsA-BSU22880.25~1173	11218	9466	11550	20187	18493	18053	10372	8152	10669	13127	10083	10313
ILL.rpsB-BSU16490.60~800	19282	27135	25903	68166	66288	67596	26628	27615	29128	48198	41896	34661
ILL.rpsC-BSU01220.1~657	26896	28158	18925	52395	47128	49534	28402	29253	29951	37927	35895	27477
ILL.rpsD-BSU29660.112~714	22862	24179	24714	54119	55794	52663	24783	25839	26481	42536	32249	28345
ILL.rpsE-BSU01330.1~501	15167	19988	16892	30936	27316	29026	21517	24081	25331	24022	22286	15803
ILL.rpsF-BSU40910.30~317	19210	17992	18693	60229	55947	55011	17388	18006	18589	43783	36544	29840
ILL.rpsG-BSU01110.10~480	20169	22285	22204	34821	34910	34195	20157	23050	23879	24951	23123	19023
ILL.rpsH-BSU01300.32~430	12845	16487	12205	23172	19449	22030	16899	18934	20180	18195	17852	12174
ILL.rpsI-BSU01500.21~413	16292	15941	18297	26091	26309	26525	20761	20957	22425	20243	15665	14176
ILL.rpsJ-BSU01150.113~421	19558	16970	17241	52080	49130	52638	17168	17854	18559	42956	33953	26269
ILL.rpsK-BSU01420.1~396	18132	24924	28944	42056	39166	39333	31015	34497	36847	31585	26288	20855
ILL.rpsL-BSU01100.114~530	33148	35416	35636	57377	56388	55024	35459	39816	41945	40816	34278	29372
ILL.rpsM-BSU01410.1~366	12305	18194	19444	30094	27571	28050	20874	25056	26388	23088	19052	15434
ILL.rpsN-BSU01290.23~208	8129	10307	7788	14975	13236	14478	10597	12939	13191	11504	10489	7437
ILL.rpsN-BSU08880.104~373	44	19	42	24	36	33	31	7	11	39	30	20
ILL.rpsO-BSU16680.58~327	17375	18117	18885	35014	31456	32583	23270	21430	21970	33188	27702	22367
ILL.rpsP-BSU15990.1~273	3527	4429	4572	6741	6234	6415	6555	5749	6166	5180	4004	3495
ILL.rpsQ-BSU01250.23~286	9290	10313	7232	20207	18095	19558	10403	11860	12397	14673	13619	10218
ILL.rpsR-BSU40890.1~240	13534	13324	13425	21250	20272	19076	16791	14217	13928	15245	14060	10525
ILL.rpsS-BSU01200.8~286	13492	13009	9429	23696	21599	23097	13320	14392	15417	16776	15740	12210
ILL.rpsT-BSU25550.51~317	23368	19237	28405	33242	29611	30091	27990	23225	25546	24366	20757	15492
ILL.rpsU-BSU25410.11~184	20447	13852	22179	25618	22974	22745	18802	16966	17023	18645	12451	11339
ILL.rsbP-BSU34110.36~1247	769	586	889	1010	1019	1036	598	533	661	813	565	593
ILL.rsbQ-BSU34100.16~825	513	429	633	766	767	727	419	397	484	520	485	403
ILL.rsbRA-BSU04670.39~863	1467	1203	1784	2385	2138	2236	1034	888	1168	2026	1252	1212
ILL.rsbRB-BSU13200.12~845	1771	1705	2014	3225	2923	3185	1798	1708	1895	2588	1607	1286
ILL.rsbRC-BSU19450.16~864	229	243	271	290	248	244	769	697	818	286	242	184
ILL.rsbRD-BSU24760.87~923	54	111	67	530	199	122	73	92	67	203	43	121
ILL.rsbS-BSU04680.4~369	597	518	769	929	939	946	442	381	527	849	533	483
ILL.rsbT-BSU04690.4~405	888	742	968	1491	1266	1422	674	555	677	1251	727	690
ILL.rsbU-BSU04700.1~1008	1841	1743	2081	3647	3313	3618	1592	1408	1785	3253	1947	1806
ILL.rsbV-BSU04710.1~330	327	498	406	1163	644	658	342	312	344	737	420	437
ILL.rsbW-BSU04720.1~483	657	986	681	2273	1451	1598	946	919	978	1677	804	874
ILL.rsbX-BSU04740.1~600	357	682	473	2349	1399	1340	1010	1041	1144	1461	709	801
ILL.rseP-BSU16560.1~1269	4234	4137	5086	7858	8095	7933	6745	6708	7763	6080	4985	4409
ILL.rsfA-BSU37620.1~777	18	22	23	25	22	20	25	22	23	18	12	10
ILL.rsgI-BSU13460.1~1146	723	479	734	713	657	617	499	420	435	629	488	373
ILL.rsiV-BSU27130.1~858	76	56	71	85	79	86	121	122	159	96	43	30
ILL.rsiW-BSU01740.14~640	3011	3416	3678	2763	2487	2527	26906	21121	24990	2533	1936	1524
ILL.rsiX-BSU23090.1~1107	2192	1805	2306	3352	3483	3029	2486	2121	2805	2955	2202	2256
ILL.rsmB-BSU15740.1~1344	1826	1834	2379	3058	2596	2742	2485	2465	2797	2251	1855	1466
ILL.rsoA-BSU33222.1~240	7	2	11	17	13	7	7	5	10	20	1	3
ILL.rtp-BSU18490.41~409	62	60	79	89	97	117	108	74	66	119	46	39
ILL.rtpA-BSU02530.98~259	36	33	47	47	52	56	31	46	49	50	27	32
ILL.ruvA-BSU27740.12~617	542	438	605	756	737	794	693	610	703	558	389	386
ILL.ruvB-BSU27730.11~1015	1272	1016	1514	1570	1598	1527	1582	1525	1639	1245	896	889
ILL.sacA-BSU38040.1~1440	10758	3712	11057	6134	6092	6144	4288	3005	4292	5511	3251	2619
ILL.sacB-BSU34450.132~1553	58	56	75	186	129	139	107	70	99	154	93	74
ILL.sacC-BSU27030.1~2034	141	107	187	258	255	324	219	143	219	230	197	151
ILL.sacP-BSU38050.1~1386	7417	2321	8108	3991	3908	3931	1590	1112	1647	3705	2129	1784
ILL.sacT-BSU38070.1~831	499	381	574	495	310	319	364	217	324	317	226	277
ILL.sacV-BSU04830.9~203	4	11	11	26	42	24	6	6	12	36	22	14
ILL.sacX-BSU38410.272~1651	242	188	329	443	457	426	954	750	982	364	251	204
ILL.sacY-BSU38420.1~843	124	98	187	178	186	199	453	412	512	169	101	92
ILL.safA-BSU27840.1~1164	19	22	32	49	46	34	64	83	61	35	22	25
ILL.salA-BSU01540.20~1078	11650	8848	12324	10504	9232	10072	5562	4898	5392	8474	5122	4404
ILL.sapB-BSU06650.107~805	303	220	401	493	460	468	340	278	369	386	275	322
ILL.sat-BSU10920.1~1170	13	17	13	35	27	20	56	51	51	30	35	12
ILL.sat-BSU15590.49~1197	57	113	71	45	40	54	104	67	122	51	44	20
ILL.sbcC-BSU10650.1~3393	1932	2364	2006	5484	4225	4751	3384	3291	3606	3811	2618	2016
ILL.sbcD-BSU10640.8~1183	569	725	580	1495	1197	1269	931	874	945	1068	785	565
ILL.sboA-BSU37350.33~164	0	6	1	7	5	6	3	5	3	7	4	3
ILL.sboX-BSU37360.1~153	0	3	0	4	0	0	5	1	1	4	0	0
ILL.sbp-BSU15270.1~366	538	530	629	1038	972	930	1028	859	1015	743	551	483
ILL.scoA-BSU38990.1~717	17	11	18	17	24	21	35	34	35	22	14	14
ILL.scoB-BSU38980.1~651	35	27	43	38	35	51	50	48	47	32	27	14
ILL.scpA-BSU23220.36~791	833	623	924	1697	1708	1527	2209	1981	2454	1246	986	855
ILL.scr-BSU-misc-RNA-2.1~103	61657	19013	33426	16756	48360	39956	122675	61983	57091	58790	64311	54966
ILL.scuA-BSU21750.148~729	183	153	214	256	266	274	264	186	301	214	137	144
ILL.sda-BSU25690.26~184	290	202	325	666	703	637	681	578	719	577	445	394
ILL.sdaAA-BSU15860.26~928	1008	993	1057	1458	1188	1280	1356	1288	1460	1089	975	851
ILL.sdaAB-BSU15850.75~737	742	671	906	1198	1032	1004	931	972	1033	880	860	630
ILL.sdhA-BSU28440.1~1761	21483	14881	21217	17059	15521	18356	24073	19945	23598	18967	10954	9235
ILL.sdhB-BSU28430.3~764	10618	8441	10759	9280	8119	9726	12625	11077	13018	9762	5619	4775
ILL.sdhC-BSU28450.26~634	6463	3940	6558	5448	5075	5787	7100	5689	6954	6095	3367	2881
ILL.sdpA-BSU33750.52~528	41	31	32	52	41	45	81	64	100	43	48	26
ILL.sdpB-BSU33760.1~972	31	15	32	51	67	79	74	57	78	68	35	37
ILL.sdpI-BSU33780.1~624	158	128	197	213	214	174	157	152	163	140	103	92
ILL.sdpR-BSU33790.47~319	58	49	77	128	157	125	71	53	80	94	77	61
ILL.seaA-BSU22850.1~894	22	30	34	106	127	99	59	56	74	92	50	48
ILL.secA-BSU35300.168~2693	12316	10929	14406	15555	14160	14436	11349	10416	11807	13004	8235	7391
ILL.secDF-BSU27650.1~2214	7899	9046	10465	14663	12706	12406	12579	11712	13574	10909	8616	7150
ILL.secE-BSU01000.34~213	1077	657	1258	1553	1570	1540	1345	1175	1488	1253	984	829
ILL.secG-BSU33630.39~269	3266	2874	3525	5401	5084	5090	4166	3767	3681	3865	2786	2394
ILL.secY-BSU01360.2~1297	44816	62147	58343	91203	79317	83274	75429	82466	89123	68866	60895	45087
ILL.senS-BSU08810.72~290	1	2	0	1	1	1	6	0	3	3	1	1
ILL.sepF-BSU15390.1~450	1625	1438	1849	3037	2673	2678	2837	2593	2945	2103	1723	1743
ILL.serA-BSU23070.33~1610	1898	2104	2143	1775	1813	1931	3925	3180	3983	1558	1212	1188
ILL.serC-BSU10020.31~1110	1833	1866	1949	1503	1410	1420	1021	863	1098	1165	892	817
ILL.serS-BSU00130.57~1334	6312	5520	8204	5673	4902	5490	4011	3935	4191	5144	3294	2934
ILL.sigA-BSU25200.129~1244	4235	4848	4737	8961	8996	8710	7467	7575	8424	6364	5567	4610
ILL.sigB-BSU04730.1~789	859	1403	889	3960	2406	2432	1606	1537	1760	2549	1353	1431
ILL.sigD-BSU16470.1~765	505	599	419	646	554	571	2464	2201	2680	444	287	375
ILL.sigE-BSU15320.63~782	11	9	20	14	11	15	30	27	31	19	7	23
ILL.sigF-BSU23450.1~768	55	49	54	41	36	29	53	52	49	39	31	27
ILL.sigG-BSU15330.1~783	77	47	78	324	285	235	274	207	235	206	151	149
ILL.sigH-BSU00980.5~661	1756	1430	2058	3842	3238	3302	3212	2799	3476	3107	2410	1875
ILL.sigI-BSU13450.5~760	407	274	502	606	517	486	267	205	239	423	375	274
ILL.sigL-BSU34200.13~1323	1071	862	1181	1888	1872	1856	1240	1106	1187	1522	1030	995
ILL.sigM-BSU09520.18~509	572	537	629	1588	1279	1256	2019	1901	2099	1269	567	570
ILL.sigO-BSU33230.1~531	19	13	25	35	25	26	31	16	31	29	8	7
ILL.sigV-BSU27120.1~501	32	26	49	51	29	49	74	53	88	40	13	31
ILL.sigW-BSU01730.58~621	2817	3730	3685	3630	3269	3132	29891	24292	29393	3349	2581	1936
ILL.sigX-BSU23100.40~624	1346	904	1464	2627	2514	2385	1705	1365	1655	2015	1590	1540
ILL.sigY-BSU38700.1~537	216	158	180	186	176	171	125	81	96	151	97	120
ILL.sigZ-BSU26840.23~553	30	24	45	78	62	79	54	46	59	64	44	39
ILL.sinI-BSU24600.100~273	113	84	94	138	147	129	250	206	244	122	91	77
ILL.sinR-BSU24610.2~337	812	648	883	1395	1278	1314	1514	1311	1434	936	821	708
ILL.sipS-BSU23310.1~555	1681	1141	1832	2549	2392	2312	1915	1541	1913	2036	1273	1199
ILL.sipT-BSU14410.35~616	1098	685	1051	2606	2199	2382	1266	1093	1327	1863	1069	1208
ILL.sipU-BSU04010.1~564	598	448	631	566	501	567	392	335	417	504	379	330
ILL.sipV-BSU10490.2~508	271	210	262	815	727	709	1131	1060	1191	665	412	316
ILL.sipW-BSU24630.1~573	56	35	38	333	336	274	316	267	366	211	234	207
ILL.sirB-BSU15620.1~786	397	292	459	425	384	373	682	580	719	317	271	212
ILL.sirC-BSU15630.1~489	247	198	274	248	251	249	440	391	420	190	159	137
ILL.skfA-BSU01910.44~211	34	49	32	37	50	30	60	27	51	32	29	17
ILL.skfB-BSU01920.67~1299	47	45	46	94	71	80	90	86	133	96	99	67
ILL.skfC-BSU01935.1~1491	68	56	53	90	76	87	161	124	154	102	77	52
ILL.skfE-BSU01950.19~738	52	66	58	69	63	50	143	114	148	61	58	60
ILL.skfF-BSU01960.1~1344	73	51	44	80	68	70	144	114	173	75	68	51
ILL.skfG-BSU01970.6~521	44	22	36	35	50	39	60	50	48	37	32	21
ILL.skfH-BSU01980.5~430	31	31	40	62	50	48	57	53	59	57	29	41
ILL.sleB-BSU22930.1~918	1	4	4	6	9	3	8	7	12	6	1	1
ILL.slp-BSU14620.12~386	11	9	23	66	59	62	77	64	66	41	27	33
ILL.slrA-BSU38229.168~326	331	221	356	1002	1004	854	876	820	928	770	683	538
ILL.slrR-BSU34380.1~459	25	19	21	159	152	122	60	49	76	90	111	71
ILL.smc-BSU15940.9~3569	5155	4750	5104	6859	7029	6332	4796	5026	5168	4695	4631	3969
ILL.smpB-BSU33600.1~471	1642	1138	1971	4750	4009	4431	2319	1994	2370	3966	2257	2052
ILL.sodA-BSU25020.37~645	20514	20554	21532	50837	43018	42632	22148	20336	21489	30210	22851	19292
ILL.sodC-BSU19400.93~683	6	8	3	27	19	15	53	49	60	10	11	10
ILL.sodF-BSU19330.1~846	2	4	5	23	16	18	36	23	32	12	19	5
ILL.spbC-BSU33770.43~654	108	95	101	294	294	247	226	173	249	196	154	163
ILL.spcB-BSU23210.1~594	633	535	715	1126	1079	1053	1583	1512	1788	883	724	641
ILL.speA-BSU14630.27~1499	2405	1459	2479	2021	2344	2143	1572	1315	1613	1569	1551	1303
ILL.speB-BSU37490.61~933	3379	2805	3237	3903	3913	3448	1897	1713	1936	3059	2317	2223
ILL.speD-BSU29010.118~498	7594	5285	8642	27594	26565	25862	9136	7467	8975	20879	16970	15397
ILL.speE-BSU37500.27~857	4339	2360	4618	4620	4786	4535	2265	1781	2254	3648	2757	2784
ILL.splA-BSU13920.91~330	132	217	161	252	180	236	236	247	269	173	205	124
ILL.splB-BSU13930.1~1029	163	245	221	366	347	292	217	298	298	249	207	133
ILL.spmA-BSU23180.1~591	14	20	16	46	46	44	117	132	134	39	24	16
ILL.spmB-BSU23170.1~537	3	16	10	31	30	37	104	86	102	21	13	7
ILL.spo0A-BSU24220.196~999	2019	1482	2626	2553	2479	2151	3665	2983	3764	1667	1516	1289
ILL.spo0B-BSU27930.321~899	728	833	712	2432	2521	2465	1892	2093	2347	1755	1313	1260
ILL.spo0E-BSU13640.48~305	244	225	259	469	451	343	2510	2085	2464	347	286	238
ILL.spo0F-BSU37130.1~375	233	171	230	299	256	285	222	207	254	226	150	131
ILL.spo0M-BSU08760.7~783	4269	4809	4805	2174	2023	1988	5808	4109	5514	2121	1671	1254
ILL.spoIIAA-BSU23470.14~367	19	13	17	19	19	17	28	19	23	11	15	8
ILL.spoIIAB-BSU23460.1~441	20	18	13	14	17	19	23	19	23	13	21	9
ILL.spoIIB-BSU28060.117~1115	20	11	10	35	32	41	42	21	37	50	30	21
ILL.spoIID-BSU36750.152~1183	110	89	77	153	168	160	89	91	144	164	121	95
ILL.spoIIE-BSU00640.200~2683	707	560	898	1282	1509	1474	9175	5094	6528	1065	1276	667
ILL.spoIIGA-BSU15310.155~1084	13	10	5	34	28	21	42	25	29	32	12	11
ILL.spoIIIAA-BSU24430.1~924	4	2	8	9	10	7	29	10	24	6	9	2
ILL.spoIIIAB-BSU24420.1~516	1	1	1	5	3	5	16	10	6	6	1	6
ILL.spoIIIAC-BSU24410.1~207	0	0	0	0	0	2	5	2	2	4	3	0
ILL.spoIIIAD-BSU24400.1~402	2	4	3	7	2	3	6	7	8	4	2	1
ILL.spoIIIAE-BSU24390.1~1200	9	11	10	12	21	13	42	40	38	7	15	12
ILL.spoIIIAF-BSU24380.1~621	0	2	0	5	8	4	12	9	13	7	2	6
ILL.spoIIIAG-BSU24370.1~690	5	4	1	3	6	11	12	5	18	7	8	5
ILL.spoIIIAH-BSU24360.1~657	8	4	10	18	13	14	10	6	10	8	4	7
ILL.spoIIID-BSU36420.9~290	4	2	3	11	7	9	11	3	8	14	14	4
ILL.spoIIIE-BSU16800.70~2439	1179	1167	1378	2519	2455	2560	3447	3211	3810	1822	1338	1326
ILL.spoIIIJ-BSU41040.1~786	5625	3863	6189	7957	8302	8231	4578	4241	4939	5839	4696	4331
ILL.spoIIM-BSU23530.101~745	3	2	3	26	34	34	19	19	24	21	26	16
ILL.spoIIP-BSU25530.63~1268	14	14	13	28	23	28	69	57	50	24	23	18
ILL.spoIIQ-BSU36550.1~852	217	176	231	473	425	407	207	237	263	354	219	177
ILL.spoIIR-BSU36970.1~675	34	23	47	55	48	51	52	56	82	55	34	29
ILL.spoIISA-BSU12830.1~747	273	252	295	1070	998	932	751	694	748	833	588	552
ILL.spoIISB-BSU12820.1~171	214	174	197	430	348	354	453	438	494	300	238	194
ILL.spoIVA-BSU22800.135~1613	25	28	24	42	61	33	123	99	116	47	44	26
ILL.spoIVB-BSU24230.1~1281	15	20	15	40	40	34	27	20	25	36	25	19
ILL.spoIVCA-BSU25770.9~1511	217	150	255	568	477	521	679	431	595	455	314	215
ILL.spoIVFA-BSU27980.150~944	51	48	41	78	103	108	125	117	131	94	48	39
ILL.spoIVFB-BSU27970.1~867	32	21	31	67	86	60	100	96	115	59	44	56
ILL.spoVAA-BSU23440.1~621	2	0	2	0	3	5	4	1	2	5	1	0
ILL.spoVAB-BSU23430.1~426	0	0	0	0	1	0	9	4	2	2	2	0
ILL.spoVAC-BSU23420.1~453	1	0	0	1	3	6	7	3	7	3	3	0
ILL.spoVAD-BSU23410.1~1017	6	6	2	17	31	21	29	24	29	25	16	11
ILL.spoVAEA-BSU23401.8~619	15	5	15	14	13	13	43	54	50	20	14	7
ILL.spoVAEB-BSU23402.1~351	1	2	4	3	3	2	17	14	26	6	2	3
ILL.spoVAF-BSU23390.1~1482	52	79	87	181	178	158	380	376	407	125	108	91
ILL.spoVB-BSU27670.116~1672	73	76	81	76	100	96	154	120	176	101	81	67
ILL.spoVD-BSU15170.81~2021	278	237	189	205	217	175	291	268	289	165	160	141
ILL.spoVE-BSU15210.1~1101	2339	2521	2669	3641	3631	3313	3688	3798	3884	2619	2374	1999
ILL.spoVFA-BSU16730.1~894	7	7	12	23	19	21	27	17	30	11	25	5
ILL.spoVFB-BSU16740.1~603	7	9	14	37	39	34	35	24	48	13	22	14
ILL.spoVG-BSU00490.1~294	2823	2163	2456	2109	1943	1665	2999	2597	2690	1433	1689	1225
ILL.spoVID-BSU28110.18~1745	16	21	13	72	58	43	73	76	86	56	32	26
ILL.spoVIF-BSU11810.1~255	0	0	12	14	9	5	6	1	7	8	46	7
ILL.spoVK-BSU17420.503~1471	33	35	48	77	71	61	109	72	100	63	47	21
ILL.spoVM-BSU15810.1~81	30	36	22	60	73	69	65	49	40	63	47	39
ILL.spoVR-BSU09400.1~1407	36	18	32	49	48	43	97	59	78	52	19	23
ILL.spoVS-BSU16980.69~329	1210	1005	1005	1377	1352	1394	1614	1288	1427	1086	972	775
ILL.spoVT-BSU00560.1~537	565	509	610	790	635	650	712	618	665	575	433	326
ILL.sppA-BSU29530.104~1111	2894	3189	3434	3754	3290	3210	2445	1940	2383	2842	2173	2178
ILL.spsA-BSU37910.1~771	14	3	10	15	9	12	11	17	14	12	19	11
ILL.spsB-BSU37900.1~1425	26	27	23	35	32	33	58	41	46	46	48	20
ILL.spsC-BSU37890.1~1170	15	26	38	24	35	23	57	37	53	47	42	25
ILL.spsD-BSU37880.1~870	32	19	29	42	31	32	35	36	55	30	36	12
ILL.spsE-BSU37870.1~1122	30	43	36	22	39	45	71	54	84	43	51	24
ILL.spsF-BSU37860.1~723	14	19	25	27	27	22	49	29	37	24	29	27
ILL.spsG-BSU37850.1~1020	29	28	27	41	26	34	46	40	49	52	45	28
ILL.spsI-BSU37840.25~765	80	53	64	73	78	72	86	95	83	100	65	51
ILL.spsJ-BSU37830.1~948	111	77	144	154	128	144	145	123	129	123	110	90
ILL.spsK-BSU37820.5~856	92	98	110	153	152	135	113	91	119	124	104	72
ILL.spsL-BSU37810.1~456	46	22	37	106	127	109	63	40	51	115	95	76
ILL.spxA-BSU11500.1~396	4014	4058	4773	4598	3524	3345	4785	4120	5006	3885	2707	2142
ILL.sqhC-BSU19320.101~1999	26	23	33	124	121	131	134	127	146	155	81	57
ILL.srfAA-BSU03480.298~11061	46439.1	58213.7	50434.9	60752.6	59355.4	52870.6	173098	154900	190668	36908.4	49795.9	29966.7
ILL.srfAB-BSU03490.13~10764	40661.9	61784.3	46162.1	70889.4	64601.6	63043.4	233763	216544	258126	43705.6	60035.1	33253.3
ILL.srfAC-BSU03510.1~3828	11231	18173	13453	24140	22548	22131	74518	70960	82586	14269	19081	11045
ILL.srfAD-BSU03520.29~757	1900	3153	2608	4545	4295	4226	14435	13878	16008	2584	3339	2032
ILL.ssbA-BSU40900.1~519	33644	32568	33877	54888	53763	49127	33851	34074	35204	37679	29869	27372
ILL.ssbB-BSU36310.1~342	92	73	107	111	117	102	83	66	80	114	75	58
ILL.sspA-BSU29570.4~213	241	208	275	347	289	322	331	265	299	264	179	161
ILL.sspB-BSU09750.35~238	1	3	5	5	1	8	24	20	24	7	6	1
ILL.sspC-BSU19950.119~337	15	11	11	23	44	39	41	27	33	40	26	17
ILL.sspD-BSU13470.131~325	93	90	107	137	119	125	115	111	117	125	98	82
ILL.sspE-BSU08660.1~255	654	544	779	904	842	911	675	610	714	697	453	449
ILL.sspF-BSU00450.160~345	46	46	27	62	96	60	73	54	50	102	35	52
ILL.sspG-BSU32640.159~305	21	14	33	42	43	33	75	64	68	41	20	19
ILL.sspH-BSU08110.54~233	228	63	271	84	107	96	82	69	74	132	60	53
ILL.sspI-BSU28660.50~265	18	10	11	12	15	5	21	16	18	23	9	13
ILL.sspJ-BSU33340.167~307	5	3	13	14	5	7	29	30	36	6	5	6
ILL.sspK-BSU08550.108~260	13	7	5	29	28	34	23	12	24	23	5	16
ILL.sspL-BSU22000.42~170	35	20	33	48	44	51	80	67	70	46	23	22
ILL.sspM-BSU22290.1~105	1	0	0	0	0	0	1	0	2	3	0	0
ILL.sspN-BSU18020.65~211	1	2	0	2	3	2	1	0	9	3	2	0
ILL.sspO-BSU17990.1~147	2	6	3	8	5	3	4	3	6	5	3	3
ILL.sspP-BSU17980.1~147	2	1	0	6	3	2	0	7	8	1	2	0
ILL.ssrA-BSU-misc-RNA-55.1~362	125806	89865	107668	155851	177441	201097	249424	216894	135406	164756	106373	95634
ILL.ssuA-BSU08840.1~999	2	7	0	0	1	0	10	4	7	5	5	0
ILL.ssuB-BSU08830.1~768	1	1	1	0	1	0	7	1	5	3	4	1
ILL.ssuC-BSU08850.1~831	4	6	2	4	4	3	12	5	9	5	2	3
ILL.ssuD-BSU08860.1~1131	15	9	7	5	12	14	17	8	11	12	6	13
ILL.stoA-BSU13840.5~502	84	70	74	165	142	131	168	156	165	90	72	105
ILL.sucA-BSU19370.95~2929	53056	52910	55058	65793	63981	65839	71980	67393	79673	57003	46243	39338
ILL.sucC-BSU16090.7~1164	9971	11478	9281	15056	14607	14598	16269	14108	16731	10570	9941	8709
ILL.sucD-BSU16100.29~931	7057	8688	6609	9403	8828	8950	12904	10802	12392	6627	6453	5608
ILL.sufB-BSU32670.21~1418	17739	18225	19593	26747	23028	22559	20070	19675	21609	18332	15837	11750
ILL.sufC-BSU32710.194~979	8078	7595	8717	9504	9048	8758	7564	7184	8062	7680	6137	4924
ILL.sufD-BSU32700.18~1331	13200	14289	14933	16784	15259	15555	13822	13223	14672	12484	10634	8058
ILL.sufS-BSU32690.1~1221	11425	12527	13018	16123	14702	14380	13099	12815	13929	11883	9867	7708
ILL.suhB-BSU14670.24~821	628	397	697	782	743	828	596	347	494	680	487	367
ILL.sul-BSU00770.1~858	1384	1022	1650	1589	1567	1533	1233	999	1266	1375	1191	928
ILL.sumT-BSU15610.99~872	49	109	36	46	38	42	120	115	157	39	28	27
ILL.sunA-BSU21480.55~225	689	1135	637	351	331	276	18409	15499	16010	569	536	377
ILL.sunI-BSU21490.18~335	1263	844	1435	1630	1207	1144	1629	1177	1562	952	741	756
ILL.sunT-BSU21470.58~2175	852	1092	719	694	620	532	5055	4154	5679	761	1122	767
ILL.swrC-BSU06710.5~3202	9184	7947	10230	14707	13349	14069	9226	8279	9503	11277	8834	6749
ILL.tadA-BSU00180.86~571	15585	5793	9220	5246	11846	12292	30484	19085	15655	16314	16484	15100
ILL.tagA-BSU35750.64~834	2384	1720	2047	2629	2628	2408	1882	1656	1764	2429	1270	1594
ILL.tagB-BSU35760.33~1178	915	644	871	1212	1205	1152	833	758	813	1163	659	742
ILL.tagC-BSU35770.5~1333	198	132	186	432	428	505	252	211	250	554	252	287
ILL.tagD-BSU35740.114~503	3070	1981	3425	2860	2908	2814	2983	2429	2980	2295	1803	1500
ILL.tagE-BSU35730.161~2182	3219	2564	3364	4216	4341	4193	3038	2535	3503	3470	2756	2155
ILL.tagF-BSU35720.1~2241	3799	4000	3977	5160	4930	4962	3360	3209	3772	3992	2922	2460
ILL.tagG-BSU35710.165~992	1993	1260	2198	4033	3770	4001	2364	2328	2814	3431	1678	1666
ILL.tagH-BSU35700.1~1584	4953	3751	5269	8879	7792	8077	6210	5657	6493	6875	3847	3712
ILL.tagO-BSU35530.63~1139	3617	3057	3705	6827	6520	6612	5645	5340	6246	5082	3222	3141
ILL.tasA-BSU24620.14~799	265	202	205	1608	1481	1151	1255	1251	1421	1085	1263	935
ILL.tatAC-BSU17710.24~212	205	115	237	325	265	222	293	229	256	219	184	136
ILL.tatAD-BSU02630.13~225	8	6	7	6	5	9	8	12	13	6	1	4
ILL.tatAY-BSU05980.22~195	531	360	624	596	578	566	443	440	485	534	310	315
ILL.tatCD-BSU02640.1~729	46	61	55	97	56	67	146	146	195	65	62	41
ILL.tatCY-BSU05990.1~765	3354	2225	3829	3777	3602	3586	3090	2453	2908	3269	1983	1820
ILL.tcyA-BSU03610.1~807	2401	2165	3108	3318	2722	3175	1222	1085	1190	2763	1423	1235
ILL.tcyB-BSU03600.1~705	892	894	1207	1741	1543	1554	625	621	687	1489	726	653
ILL.tcyC-BSU03590.1~744	1083	1125	1365	1971	1524	1682	955	796	769	1593	778	678
ILL.tcyJ-BSU29380.2~811	0	1	0	4	4	3	2	7	3	11	1	1
ILL.tcyK-BSU29370.12~824	4	6	3	6	5	6	12	10	10	13	4	6
ILL.tcyL-BSU29360.1~720	2	7	6	10	14	5	93	54	60	14	10	7
ILL.tcyM-BSU29350.1~708	2	3	1	10	11	20	7	4	14	13	14	3
ILL.tcyN-BSU29340.1~780	1	2	2	3	2	0	15	3	5	3	3	2
ILL.tcyP-BSU09130.17~1408	644	552	998	915	911	1048	512	435	511	711	551	496
ILL.tdh-BSU16990.106~1149	1081	589	942	1341	1357	1326	484	445	502	875	913	754
ILL.tdk-BSU37060.89~676	586	616	620	2678	2695	2850	432	460	487	1612	1219	1087
ILL.tenA-BSU11650.79~789	70	49	89	132	126	125	100	88	97	107	112	104
ILL.tenI-BSU11660.1~618	30	38	64	107	73	79	25	32	39	73	70	46
ILL.tepA-BSU16790.56~793	28	36	24	92	96	92	99	77	148	70	59	51
ILL.tetB-BSU40770.122~1498	864	707	1208	772	814	712	1056	956	1103	682	539	462
ILL.tgl-BSU31270.158~895	27	33	35	77	70	93	140	148	151	60	64	45
ILL.tgt-BSU27710.27~1172	3149	2884	3766	4391	4370	4278	4079	3998	4423	3305	2680	2269
ILL.thiC-BSU08790.133~1905	201	180	193	373	338	368	626	518	539	322	250	204
ILL.thiD-BSU38020.15~830	2075	1730	2534	1821	1680	1688	1295	1120	1280	1688	1018	985
ILL.thiE-BSU38290.1~669	729	528	744	642	664	614	773	724	867	578	330	283
ILL.thiF-BSU11700.1~1011	70	91	81	220	175	174	107	107	100	184	160	117
ILL.thiG-BSU11690.1~771	36	51	56	158	123	101	81	49	53	118	118	91
ILL.thiL-BSU05900.107~1084	797	696	953	1402	1366	1315	1149	1005	1222	1132	916	740
ILL.thiM-BSU38300.8~826	669	574	849	681	614	655	836	692	837	588	384	308
ILL.thiN-BSU15800.73~717	497	494	519	826	710	668	495	520	648	573	536	482
ILL.thiO-BSU11670.1~1110	68	86	78	174	114	166	80	72	88	139	125	88
ILL.thiS-BSU11680.1~201	6	2	11	23	13	18	13	7	11	19	26	12
ILL.thiT-BSU30990.100~678	219	224	187	577	598	486	343	288	360	410	365	346
ILL.thiU-BSU13240.97~699	45	42	43	83	66	90	176	182	164	78	73	46
ILL.thiV-BSU13230.2~601	16	15	15	57	44	36	65	80	69	45	45	32
ILL.thiW-BSU13220.1~1644	69	88	90	177	160	149	237	222	287	149	153	104
ILL.thiX-BSU13210.1~765	18	36	50	66	78	83	123	99	132	58	50	51
ILL.thrB-BSU32240.1~930	293	384	245	237	237	234	1020	820	1032	182	186	175
ILL.thrC-BSU32250.1~1059	386	598	417	369	388	340	1412	1160	1412	276	241	239
ILL.thrS-BSU28950.44~1975	10393	9028	13299	9252	9234	9625	6353	5721	6581	7523	6200	5486
ILL.thrZ-BSU37560.54~1970	225	199	267	87	95	89	248	186	231	114	110	52
ILL.thyA-BSU17680.22~861	375	275	406	468	470	512	502	393	525	427	324	268
ILL.thyA-BSU21820.84~878	769	536	807	1223	1186	1147	997	935	1063	864	690	614
ILL.tig-BSU28230.84~1358	42850	34795	49570	59005	57401	59267	46610	44105	49241	44122	34915	30019
ILL.tilS-BSU00670.1~1419	5007	2692	5936	8374	7658	8313	4657	4049	5153	7069	3631	3339
ILL.tkt-BSU17890.1~2004	23496	21511	25072	32693	30796	31559	20501	18122	20537	25292	18679	15752
ILL.tlp-BSU18030.37~288	4	2	4	8	5	6	16	10	12	10	0	3
ILL.tlpA-BSU31250.5~1993	18	14	24	11	11	12	567	478	662	21	9	10
ILL.tlpB-BSU31230.1~1989	290	345	291	222	278	266	2371	1731	2261	295	240	143
ILL.tlpC-BSU03440.11~1732	393	389	398	685	662	692	1971	1862	2232	671	495	462
ILL.tmk-BSU00280.1~639	811	538	896	727	739	657	549	471	646	799	483	433
ILL.tmrB-BSU03140.5~598	101	91	100	225	229	217	247	210	240	183	135	146
ILL.tnrA-BSU13310.1~333	80	51	44	105	129	137	132	107	140	119	69	45
ILL.topA-BSU16120.1~2076	6721	4393	7291	8717	8485	8832	7755	6728	8092	6952	4723	4173
ILL.topB-BSU04260.14~2197	3271	3063	3884	3969	3748	3804	3983	3520	3977	3494	2093	2000
ILL.tpiA-BSU33920.19~780	8252	9073	11576	13961	10967	12472	6325	6644	7209	10440	9339	5969
ILL.tpx-BSU29490.14~517	6917	5164	6585	11473	9709	10582	3395	2644	3059	7922	4894	4294
ILL.treA-BSU07810.1~1686	19566	15312	22456	23467	24194	24803	29794	25924	31344	20203	16617	13836
ILL.treP-BSU07800.1~1413	60990	24924	69175	35828	39272	36093	51903	41997	51907	33006	24546	22516
ILL.treR-BSU07820.14~730	9312	7944	10285	12763	12199	12666	17151	14554	17347	10416	7962	6963
ILL.trmB-BSU29900.1~642	2542	1827	3120	3158	3073	2882	3292	2806	3169	2237	1937	1673
ILL.trmD-BSU16030.1~732	541	931	870	1864	1817	1746	902	902	1002	1447	1093	974
ILL.trmE-BSU41020.112~1491	3328	2160	3527	3649	3942	3824	2374	1900	2537	3440	2143	1764
ILL.trmK-BSU25180.86~736	1340	986	1536	1360	1316	1431	1021	826	1059	1105	796	756
ILL.trpA-BSU22630.1~804	426	383	509	1197	1097	1018	862	724	792	930	1067	814
ILL.trpB-BSU22640.1~1203	29	21	28	852	647	606	103	94	85	724	1059	771
ILL.trpC-BSU22660.1~750	10	3	11	340	275	285	33	25	30	403	478	388
ILL.trpD-BSU22670.1~1017	19	8	13	612	528	440	67	53	65	616	710	657
ILL.trpE-BSU22680.141~1688	100	111	101	1197	1194	1047	450	300	458	1185	1450	1037
ILL.trpF-BSU22650.1~648	7	8	7	324	254	207	35	24	27	327	431	298
ILL.trpP-BSU10010.30~548	2658	1889	2783	6642	6425	5695	4129	3025	3520	5061	3645	3647
ILL.trpS-BSU11420.59~1051	2313	1867	3218	1818	1722	1887	1340	1196	1377	1583	1190	1153
ILL.truA-BSU01480.1~744	2573	2869	4522	6773	6946	7072	12464	12281	14039	5507	3383	3296
ILL.truB-BSU16660.82~1011	531	590	750	1548	1551	1564	1399	1094	1261	2017	1400	1255
ILL.trxA-BSU28500.1~315	3679	3140	3943	7415	6051	6669	3944	3075	3588	5839	2860	2412
ILL.trxB-BSU34790.193~1143	2901	1982	3039	4358	3666	4111	2261	2077	2385	3995	2048	1621
ILL.tsf-BSU16500.102~983	18907	25621	26689	40067	39171	36854	22084	23100	24505	26033	23823	20442
ILL.tuaB-BSU35600.812~2263	41	34	51	45	47	69	134	100	156	73	41	29
ILL.tuaC-BSU35590.1~1170	55	31	71	65	47	43	127	81	111	59	43	27
ILL.tuaD-BSU35580.1~1386	72	66	71	71	91	48	154	128	143	78	50	35
ILL.tuaE-BSU35570.1~1467	78	70	108	146	127	117	139	111	156	111	97	82
ILL.tuaF-BSU35560.29~709	39	43	42	41	37	58	60	66	62	61	39	19
ILL.tuaG-BSU35550.7~765	51	40	65	57	55	76	78	79	105	66	43	43
ILL.tuaH-BSU35540.1~1194	77	93	112	139	120	123	123	123	109	120	103	67
ILL.tufA-BSU01130.23~1213	139481	156389	173426	235391	224104	218088	108382	117693	120120	162252	141947	116674
ILL.tyrA-BSU22610.49~1164	1525	1253	2065	2365	2329	2320	1547	1372	1601	1863	2075	1640
ILL.tyrS-BSU29670.189~1457	4963	4137	6803	5566	5103	5219	5631	4991	5450	4846	4033	3296
ILL.tyrZ-BSU38460.42~1283	80	103	103	151	101	101	136	135	152	124	60	58
ILL.ubiD-BSU03640.1~1422	83	106	107	88	64	67	54	35	56	92	36	39
ILL.ubiE-BSU22750.7~708	1918	1610	2198	3374	3070	3283	2249	1871	2296	2642	1727	1690
ILL.udk-BSU27330.7~642	2322	2631	2347	4093	3788	3634	3724	3583	3995	2807	2325	1948
ILL.ugtP-BSU21920.1~1149	3987	2854	4513	3880	3675	3266	3932	3306	4115	3243	2296	2228
ILL.ung-BSU37970.14~691	791	732	942	860	724	777	564	474	579	758	510	438
ILL.upp-BSU36890.135~764	4483	3457	4922	4830	4815	4425	4599	4055	4517	3806	2889	2461
ILL.uppS-BSU16530.131~913	1790	1735	2154	4208	4406	4137	3421	3278	3745	3191	2872	2578
ILL.ureA-BSU36660.819~1136	6	16	5	6	7	4	24	14	22	14	6	12
ILL.ureB-BSU36650.1~375	9	7	5	12	10	4	13	7	8	6	8	8
ILL.ureC-BSU36640.1~1710	138	141	139	132	131	128	292	215	279	111	84	89
ILL.usd-BSU36430.204~314	4	0	0	4	1	4	1	1	4	6	3	3
ILL.uvrA-BSU35160.8~2881	3963	3510	4243	5341	4527	4770	4037	3550	4098	4027	2745	2308
ILL.uvrB-BSU35170.79~2064	1852	1475	2187	2421	2213	2305	1508	1445	1627	2053	1323	1078
ILL.uvrC-BSU28490.21~1793	590	527	692	1009	949	1026	844	794	924	980	583	461
ILL.uvrX-BSU21500.1~1251	18	14	28	23.0639	28	19.8993	34.3047	13.3619	35.5409	42	16	18
ILL.uvsE-BSU37200.1~963	16	9	12	15	24	28	32	27	33	24	16	10
ILL.uxaA-BSU12390.1~1494	65	51	95	123	119	126	68	78	89	106	72	51
ILL.uxaB-BSU12380.1~1443	63	43	73	70	73	53	59	50	47	74	40	27
ILL.uxaC-BSU12300.1~1422	691	346	1000	261	322	369	50	39	72	255	192	178
ILL.uxuA-BSU12340.1~1080	41	21	75	22	24	24	41	42	57	42	18	23
ILL.valS-BSU28090.60~2702	8155	7730	11534	9569	9459	9210	8048	7899	8754	8308	6501	5393
ILL.veg-BSU00440.40~300	6233	4289	4384	9442	11447	9796	11064	8737	8660	11831	4690	7325
ILL.vmlR-BSU05610.216~1859	1615	566	1020	1472	1519	1430	8287	5837	7135	1709	909	850
ILL.vpr-BSU38090.26~2446	85	76	82	156	135	125	171	157	228	145	62	52
ILL.walH-BSU40390.1~1368	2504	1998	3111	3362	2814	3062	1780	1745	2066	2712	1744	1333
ILL.walK-BSU40400.3~1838	2840	2152	3462	3762	3238	3526	2163	1998	2445	3150	2014	1737
ILL.walR-BSU40410.299~1006	1387	974	1872	1959	1789	2058	1037	971	1267	1726	1092	922
ILL.wapA-BSU39230.24~7028	42945	63528	54457	25375	25073	21447	26449	22718	27981	26133	34369	20860
ILL.whiA-BSU34750.23~973	1949	1674	2192	2598	2369	2330	1842	1770	2085	2075	1410	1159
ILL.wprA-BSU10770.19~2703	21915	19747	21989	9570	10007	9527	13993	12122	15260	8057	7598	6060
ILL.xepA-BSU12780.1~840	461	237	283	432	386	477	81	78	103	864	364	435
ILL.xerC-BSU16140.1~915	2373	2244	2425	5603	4714	5150	5531	5363	6023	4010	2663	2142
ILL.xerD-BSU23510.7~897	708	640	861	1337	1154	1091	1386	1213	1441	992	745	585
ILL.xhlA-BSU12790.1~270	214	131	151	282	277	306	74	49	61	553	219	257
ILL.xhlB-BSU12800.1~264	128	84	83	206	191	183	33	32	33	322	101	169
ILL.xkdA-BSU12500.126~722	92	70	82	156	145	147	236	161	205	160	108	73
ILL.xkdB-BSU12520.1~837	32	34	36	37	34	21	22	22	25	50	21	29
ILL.xkdC-BSU12530.1~801	56	43	48	44	40	37	23	32	33	64	47	33
ILL.xkdD-BSU12540.1~351	14	20	13	7	12	14	7	8	6	30	8	17
ILL.xkdE-BSU12590.1~1488	1235	718	783	776	707	920	202	167	204	1543	757	766
ILL.xkdF-BSU12600.15~842	1394	730	857	1195	1221	1472	247	168	170	2167	943	1118
ILL.xkdG-BSU12610.26~961	1602	915	1097	1467	1442	1703	276	208	247	2539	1122	1275
ILL.xkdH-BSU12620.1~357	399	198	328	396	378	407	70	73	81	638	300	304
ILL.xkdI-BSU12630.1~486	696	379	467	584	528	783	115	84	112	1179	456	522
ILL.xkdJ-BSU12640.1~441	525	291	345	484	443	537	86	80	96	798	356	391
ILL.xkdK-BSU12650.1~1401	2157	1258	1557	1883	1757	2319	400	278	402	3520	1439	1754
ILL.xkdM-BSU12660.2~445	636	358	431	426	437	543	139	92	122	890	385	439
ILL.xkdN-BSU12671.74~520	470	256	363	377	350	476	83	56	85	722	340	400
ILL.xkdO-BSU12680.1~3999	2909	1900	2297	2473	2253	2802	752	630	787	5228	2306	2429
ILL.xkdP-BSU12690.1~660	428	316	331	380	319	368	89	82	111	789	402	338
ILL.xkdQ-BSU12700.1~978	564	433	458	503	445	537	147	97	114	1012	503	550
ILL.xkdR-BSU12710.1~267	103	61	107	118	68	103	35	19	29	215	98	114
ILL.xkdS-BSU12720.57~482	236	154	168	201	189	203	41	29	58	391	201	228
ILL.xkdT-BSU12730.1~1047	653	459	485	536	555	554	146	145	151	1130	577	526
ILL.xkdU-BSU12740.1~579	281	186	182	239	255	348	92	63	80	547	258	286
ILL.xkdV-BSU12750.1~2064	1056	639	745	1039	909	1204	261	203	253	2135	989	1045
ILL.xkdW-BSU12760.1~330	154	112	96	159	173	163	32	29	31	295	140	125
ILL.xkdX-BSU12770.1~165	52	35	54	41	47	40	8	13	12	92	35	56
ILL.xkzA-BSU12749.1~273	87	54	65	75	71	99	15	14	21	213	80	89
ILL.xkzB-BSU12672.16~165	93	48	59	56	57	73	10	9	11	149	79	79
ILL.xlyA-BSU12810.1~894	744	451	530	827	774	857	309	220	266	1499	488	705
ILL.xlyB-BSU12460.121~1074	367	169	248	295	267	301	145	146	163	606	165	224
ILL.xpaC-BSU00250.24~638	346	432	441	412	336	314	338	258	370	338	207	188
ILL.xpf-BSU12560.1~510	22	24	21	3	10	12	15	6	9	23	21	20
ILL.xpt-BSU22070.89~673	101	169	90	266	315	275	238	190	246	170	241	152
ILL.xre-BSU12510.26~367	267	251	355	622	499	573	645	542	585	424	469	297
ILL.xsa-BSU28510.92~1579	208	138	340	196	135	137	197	161	183	141	107	85
ILL.xseA-BSU24300.128~1474	831	802	819	2759	2473	2831	1525	1645	1780	2063	1449	1249
ILL.xseB-BSU24290.1~255	76	95	111	236	226	255	163	190	215	169	143	123
ILL.xtmA-BSU12570.63~860	716	400	440	476	476	581	90	63	111	1016	369	567
ILL.xtmB-BSU12580.1~1302	1040	596	733	733	659	942	210	162	217	1493	634	771
ILL.xtrA-BSU12550.1~207	20	14	18	11	8	8	8	7	9	22	12	12
ILL.xylA-BSU17600.66~1403	2204	2110	1344	624	608	576	1884	2128	2419	705	731	536
ILL.xylB-BSU17610.1~1500	1387	1543	932	570	549	526	1029	1051	1264	699	655	439
ILL.xylR-BSU17590.110~1162	435	341	406	476	427	462	666	619	853	387	288	239
ILL.xynA-BSU18840.219~860	1958	1788	1858	1761	1560	1553	5757	5098	5675	1376	1132	935
ILL.xynB-BSU17580.7~1608	429	185	253	122	118	128	177	157	238	156	147	94
ILL.xynC-BSU18150.1~1269	109	111	163	148	166	127	611	591	687	141	111	106
ILL.xynD-BSU18160.303~1844	114	116	151	124	110	100	660	519	601	119	119	95
ILL.xynP-BSU17570.1~1392	304	120	228	94	68	79	126	80	136	81	73	59
ILL.yaaA-BSU00030.131~346	446	338	432	845	786	738	430	382	385	632	445	409
ILL.yaaB-BSU00050.9~254	455	442	564	841	844	677	559	481	594	708	342	432
ILL.yaaC-BSU00080.121~1068	60	101	76	217	263	166	142	119	147	297	165	159
ILL.yaaD-BSU00110.4~888	5446	5666	6155	4612	4853	4862	3370	2787	3269	3101	2975	2525
ILL.yaaE-BSU00120.22~612	4095	4113	4568	3397	3282	3323	2368	2099	2375	2448	2073	1785
ILL.yaaH-BSU00160.70~1353	30	30	51	97	56	42	114	81	109	83	54	35
ILL.yaaI-BSU00170.1~546	22	19	23	86	24	36	49	43	55	48	18	15
ILL.yaaK-BSU00200.24~347	2408	1637	2837	3021	2768	3118	1579	1298	1572	2552	1621	1282
ILL.yaaL-BSU00220.1~225	311	232	311	364	328	372	258	233	259	305	208	182
ILL.yaaN-BSU00260.1~1161	916	849	1083	903	809	843	889	595	872	818	557	481
ILL.yaaO-BSU00270.46~1488	1859	1303	2166	1990	1819	1785	1315	1128	1561	1725	1152	938
ILL.yaaQ-BSU00290.33~362	790	498	908	1137	1005	975	430	355	457	945	628	526
ILL.yaaR-BSU00300.13~453	637	486	752	650	615	577	404	296	434	521	408	358
ILL.yaaT-BSU00320.1~828	2311	1939	2769	2391	2350	2227	2475	2248	2756	2099	1433	1526
ILL.yabA-BSU00330.1~360	977	743	1146	904	916	896	922	894	1041	905	549	578
ILL.yabB-BSU00340.59~802	540	372	604	710	706	692	351	391	501	708	461	393
ILL.yabC-BSU00360.1~879	991	757	953	1562	1465	1503	811	746	959	1280	933	832
ILL.yabD-BSU00390.79~846	495	482	593	626	637	641	459	400	447	636	446	341
ILL.yabE-BSU00400.1~1314	2925	1948	3508	5936	6062	5563	3142	2449	3100	5134	4068	3312
ILL.yabG-BSU00430.1~873	27	29	27	39	30	38	50	45	38	34	25	36
ILL.yabJ-BSU00480.1~378	1941	1699	2261	2126	2093	2053	1545	1335	1592	1770	1269	1148
ILL.yabK-BSU00540.60~290	351	267	406	508	407	446	309	257	346	421	272	227
ILL.yabM-BSU00570.50~1648	985	568	1124	1496	1395	1449	1526	1534	1604	1278	707	680
ILL.yabN-BSU00580.1~1470	1866	1464	2055	2390	2085	2240	3273	2865	3392	1994	1289	1182
ILL.yabO-BSU00590.3~263	411	371	469	525	406	479	749	761	880	442	265	256
ILL.yabP-BSU00600.79~381	589	516	679	679	629	692	1145	1122	1268	596	357	325
ILL.yabQ-BSU00610.1~636	649	592	814	863	743	841	1399	1166	1432	733	431	463
ILL.yabR-BSU00630.1~387	11908	6322	13438	12632	11721	11834	8305	6929	8085	10055	6771	6708
ILL.yabS-BSU00650.1~738	84	63	97	169	191	157	366	360	342	148	96	86
ILL.yabT-BSU00660.1~1017	60	52	78	120	125	137	238	206	256	111	68	60
ILL.yacD-BSU00720.47~940	1255	883	1357	1176	1159	1167	664	502	712	920	653	654
ILL.yacK-BSU00880.4~1086	1825	1624	2031	2587	1841	2128	1940	1400	2081	2750	1184	1008
ILL.yacL-BSU00890.1~1101	2056	1894	2424	2773	2101	2179	2075	1550	2279	2786	1199	993
ILL.yacP-BSU00970.7~519	674	619	740	838	686	729	658	583	729	800	509	386
ILL.yajC-BSU27700.20~286	4116	3698	4517	6399	6106	5872	3730	3085	3497	4619	3509	3189
ILL.yazA-BSU00350.1~300	166	125	205	273	203	231	149	138	150	190	171	135
ILL.yazB-BSU00800.1~210	410	297	507	503	500	531	595	485	620	429	318	237
ILL.ybaC-BSU01140.12~968	488	409	547	1374	1194	1360	640	552	649	1087	787	682
ILL.ybaF-BSU01470.1~798	533	725	380	1625	1554	1558	4395	5114	5730	1349	857	837
ILL.ybaJ-BSU01510.16~783	1129	802	1178	1250	1102	1125	974	718	915	1011	851	611
ILL.ybaK-BSU01520.1~444	11	13	12	11	9	12	7	9	13	15	3	2
ILL.ybaN-BSU01570.75~839	91	109	79	346	299	311	275	265	261	294	156	137
ILL.ybaR-BSU01580.129~1565	999	720	993	1058	1217	1065	1384	1145	1416	1201	674	680
ILL.ybaS-BSU01590.82~1002	400	365	479	609	639	571	593	539	590	510	327	318
ILL.ybbA-BSU01600.1~753	359	689	377	1373	1459	1186	481	495	545	988	1460	1168
ILL.ybbB-BSU01640.12~1601	977	921	1438	1278	1163	1083	1222	1359	1601	898	940	747
ILL.ybbC-BSU01650.14~1258	42	23	35	51	46	31	107	71	84	42	34	34
ILL.ybbD-BSU01660.1~1929	47	69	33	115	96	83	118	103	105	109	66	66
ILL.ybbE-BSU01670.33~1358	36	32	13	62	36	39	52	31	70	50	51	36
ILL.ybbF-BSU01680.25~1392	68	70	50	74	65	63	54	61	51	96	57	62
ILL.ybbH-BSU01690.1~852	78	105	71	75	74	57	63	52	54	90	53	56
ILL.ybbJ-BSU01710.1~483	33	23	37	42	42	38	47	40	32	39	39	24
ILL.ybbK-BSU01720.17~472	55	38	62	119	135	117	49	50	49	112	71	69
ILL.ybbP-BSU01750.65~886	1690	1117	1909	1879	1764	1741	1793	1407	1810	1569	1047	853
ILL.ybbR-BSU01760.1~1452	4324	3249	4900	4947	4592	4593	4215	3754	4503	4432	2432	2298
ILL.ybcC-BSU01845.1~2616	160	114	128	119	116	140	290	327	299	207	81	86
ILL.ybcF-BSU01860.1~528	44	20	37	21	23	27	29	55	70	35	18	16
ILL.ybcH-BSU01870.23~313	22	16	8	10	18	14	26	25	19	24	12	6
ILL.ybcI-BSU01880.33~407	92	63	45	71	53	68	95	83	80	68	37	29
ILL.ybcL-BSU01890.1~1173	148	148	166	163	124	160	314	234	298	134	75	84
ILL.ybcM-BSU01900.1~315	5.00321	1	2	17	13	18	6	7	9.0058	5	8.00733	4
ILL.ybdG-BSU01990.54~1031	118	64	81	120	110	118	286	236	288	94	82	101
ILL.ybdJ-BSU02000.2~673	55	43	59	79	71	65	194	148	209	77	46	49
ILL.ybdK-BSU02010.21~983	106	75	116	170	176	142	250	267	312	108	70	74
ILL.ybdM-BSU02030.9~779	126	90	132	168	143	149	167	152	182	150	118	88
ILL.ybdN-BSU02040.3~860	20	31	42	52	44	53	249	222	239	72	47	32
ILL.ybdO-BSU02050.16~1200	140	92	127	89	76	87	1548	1155	1558	89	87	57
ILL.ybdZ-BSU31959.16~225	70	405	68	613	499	313	847	1038	990	201	736	487
ILL.ybeC-BSU02120.30~1649	3913	3514	4131	2663	2652	2983	2812	2256	2681	2502	1566	1587
ILL.ybeF-BSU02150.174~422	22	10	19	27	27	32	32	27	26	41	15	14
ILL.ybfA-BSU02160.12~929	118	138	180	96	99	100	98	94	122	82	84	45
ILL.ybfB-BSU02170.1~1251	166	147	235	160	194	156	200	159	197	166	102	92
ILL.ybfE-BSU02180.124~408	190	138	247	132	138	114	88	96	90	135	70	56
[truncated: 2,239 more rows]
