# Supplementary material for: Analysis of mRNA Decay Intermediates in Bacillus subtilis 3′ Exoribonuclease and RNA Helicase Mutant Strains
Source: mBio. 2022 Mar 21;13(2):e00400-22. doi: 10.1128/mbio.00400-22 (PMC9040804; doi:10.1128/mbio.00400-22)
Supplement: TABLE S3 [file mbio.00400-22-st003.xlsx]

## Sheet: All strains_cutoff1
Table S3. Monocistronic CDS with 1 read/base normalized counts cutoff.
a Naming system: ILL (transcriptome built using Illumina sequencing data).gene designation-accession ID, nucleotide location of coding sequence within transcript.
Genea	WT (read/base)	ΔpnpA (read/base)	ΔcshA (read/base)	pnpAD493A (read/base)
ILL.abh-BSU14480.27~305	5.71685	4.03584	3.3405	4.31541
ILL.abrB-BSU00370.67~357	10.6323	10.6529	2.3677	8.03093
ILL.accA-BSU29200.1~978	3.69939	3.0409	4.16258	3.18098
ILL.ackA-BSU29470.82~1269	6.01852	7.05808	5.50421	6.87795
ILL.ald-BSU31930.15~1151	4.31047	2.81442	3.10818	3.146
ILL.alsT-BSU18120.45~1442	1.20529	2.43848	2.02003	1.8877
ILL.argS-BSU37330.1~1671	3.39976	2.12388	1.71634	2.14782
ILL.aroA-BSU29750.140~1216	4.38719	2.14392	2.52182	2.29526
ILL.bdhA-BSU06240.263~1303	3.95389	3.56868	13.0682	4.70125
ILL.besA-BSU32010.59~928	1.9931	2.22414	4.68161	2.64943
ILL.clpP-BSU34540.42~635	12.4242	10.6582	12.5152	9.42929
ILL.clpX-BSU28220.1~1263	6.43626	8.15519	5.68646	7.18923
ILL.cotD-BSU22200.11~238	1.26754	1.36842	1.94737	1.32456
ILL.cspB-BSU09100.69~272	235.005	216.706	183.24	188.784
ILL.ctpA-BSU19590.12~1412	1.04069	1.46681	1.27623	1.20414
ILL.cysK-BSU00730.1~927	2.91909	1.74757	1.00863	1.62999
ILL.divIVA-BSU15420.1~495	2.4303	2.01414	2.6404	1.91313
ILL.eutD-BSU37660.43~1014	8.91152	7.25617	4.18313	6.92901
ILL.ezrA-BSU29610.1~1689	2.09236	1.71818	1.99822	1.75903
ILL.fabI-BSU11720.136~912	4.17761	4.45689	4.21493	4.0888
ILL.fer-BSU23040.72~320	4.49799	3.62249	4.37751	3.4498
ILL.fhuD-BSU33320.37~984	3.99684	3.55802	4.03692	3.38186
ILL.ftsH-BSU00690.1~1914	13.8234	14.7476	10.9969	12.605
ILL.fumC-BSU33040.1~1389	6.74946	3.85097	3.10151	3.90065
ILL.fur-BSU23520.10~459	1.76667	2.6	1.56667	2.47111
ILL.galE-BSU38860.1~1020	3.16471	1.68922	1.63627	1.73235
ILL.glcF-BSU28690.1~1335	1.30412	2.80524	7.24869	3.7176
ILL.glmS-BSU01780.90~1892	5.63006	4.51137	3.79645	4.56295
ILL.glpX-BSU37090.31~996	3.49275	2.53313	2.93375	2.69565
ILL.glyA-BSU36900.1~1248	5.44631	3.00641	1.55449	3.15224
ILL.gtaB-BSU35670.73~951	6.28214	4.30603	3.35722	3.98294
ILL.guaA-BSU06360.88~1629	7.00065	4.94099	3.87095	5.36511
ILL.guaB-BSU00090.1~1467	9.78459	4.50307	6.62304	5.28153
ILL.gudB-BSU22960.39~1322	9.84579	7.81464	8.21963	7.92523
ILL.gyrA-BSU00070.211~2676	3.11233	2.52514	1.97607	2.33252
ILL.hag-BSU35360.95~1009	19.3235	3.61093	74.2328	5.11475
ILL.hbs-BSU22790.200~478	112.093	122.857	78.3047	101.297
ILL.leuS-BSU30320.110~2524	3.56894	2.42484	2.12671	2.59959
ILL.lexA-BSU17850.18~635	1.67152	1.9644	2.28317	1.74757
ILL.lipA-BSU32330.39~935	4.22854	2.49721	1.81605	2.61984
ILL.ltaSA-BSU07260.268~2187	4.08906	3.8099	3.72031	3.81458
ILL.luxS-BSU30670.2~475	1.92616	1.46414	1.24895	1.48523
ILL.lytR-BSU35650.39~959	2.02606	1.76656	2.28447	1.77416
ILL.maf-BSU28050.26~595	1.39474	1.62281	2.00877	1.69123
ILL.mecA-BSU11520.28~684	1.5723	3.65753	1.49467	3.02588
ILL.menA-BSU38490.73~1008	1.68056	1.33013	1.69444	1.37073
ILL.metK-BSU30550.168~1370	6.03491	5.30507	4.78221	5.32668
ILL.mgtE-BSU13300.297~1652	1.00295	1.31858	1.7382	1.35324
ILL.mhqR-BSU13670.51~488	1.5411	1.74658	2.63927	1.82877
ILL.mntH-BSU04360.29~1306	4.07042	3.38889	1.9687	3.36776
ILL.mntR-BSU24520.1~429	2.07459	2.71096	2.50117	2.55944
ILL.murAA-BSU36760.34~1344	10.6529	8.07018	5.46911	8.18917
ILL.murC-BSU29790.1~1299	3.19477	3.23557	2.33718	3.07236
ILL.nadE-BSU03130.75~893	4.87668	2.78022	1.57631	2.64713
ILL.nagP-BSU07700.15~1373	1.68359	1.11847	1.32524	1.16483
ILL.ndoA-BSU04660.1~351	10.3903	10.4701	6.64957	9.88604
ILL.nrnA-BSU29250.1~942	1.40234	1.24522	1.1189	1.29087
ILL.pel-BSU07560.41~1303	2.6342	1.94933	2.17736	2.44497
ILL.perR-BSU08730.1~438	3.8516	3.6484	3.41096	4.31507
ILL.pheT-BSU28630.1~2415	1.96232	1.44886	1.38758	1.53333
ILL.ppaC-BSU40550.26~955	8.18172	4.62581	2.80215	4.30538
ILL.ppiB-BSU23360.39~470	8.25694	7.62731	5.67824	6.94213
ILL.prsA-BSU09950.3~881	8.6132	7.53584	5.38453	6.88851
ILL.purA-BSU40420.45~1337	3.16937	2.29698	1.01547	2.02011
ILL.pyrG-BSU37150.131~1738	6.87687	3.90609	2.34266	3.94341
ILL.radC-BSU28040.1~696	1.16523	1.54598	1.52874	1.56609
ILL.recA-BSU16940.1~1047	4.14327	3.83095	3.67622	3.60076
ILL.rok-BSU14240.26~601	4.05556	3.95139	2.17708	3.32639
ILL.rpmA-BSU27940.2~286	21.3368	19.7158	18.7333	18.186
ILL.rpmB-BSU15820.77~265	62.4233	66.6138	50.5979	56.5503
ILL.rpmH-BSU41060.140~274	23.7926	34.6222	25.9556	32.2963
ILL.rpoB-BSU01070.2~3583	7.67141	10.0458	7.1368	8.93886
ILL.rpoE-BSU37160.73~594	6.87931	5.69732	3.66475	5.47318
ILL.rpsB-BSU16490.60~800	23.4912	43.5007	18.8219	39.2753
ILL.rpsD-BSU29660.112~714	26.476	36.1144	19.6683	33.5705
ILL.rpsT-BSU25550.51~317	51.3558	44.2584	38.6779	41.7865
ILL.salA-BSU01540.20~1078	6.86591	4.32672	2.36449	3.82908
ILL.sda-BSU25690.26~184	1.22642	1.79874	2.1195	1.62264
ILL.serS-BSU00130.57~1334	3.5892	1.982	1.54069	2.07042
ILL.sigH-BSU00980.5~661	1.61187	2.20852	2.15677	2.38052
ILL.sipS-BSU23310.1~555	1.88649	2.00901	1.52793	1.86847
ILL.sodA-BSU25020.37~645	23.5632	34.5928	16.7685	27.0624
ILL.speD-BSU29010.118~498	11.3858	18.3491	9.42782	17.0866
ILL.spo0A-BSU24220.196~999	1.71642	1.4005	2.04229	1.31716
ILL.spo0M-BSU08760.7~783	4.05534	1.24196	3.19949	1.51866
ILL.spoVG-BSU00490.1~294	5.23469	2.93878	4.23129	3.40476
ILL.spoVS-BSU16980.69~329	2.24521	1.93487	2.15326	1.98084
ILL.spxA-BSU11500.1~396	6.91919	4.2096	5.32323	4.54798
ILL.thrS-BSU28950.44~1975	3.96532	2.37785	1.62888	2.43271
ILL.tig-BSU28230.84~1358	21.9576	20.9082	17.2675	19.3412
ILL.topA-BSU16120.1~2076	1.97013	1.93256	1.76301	1.75337
ILL.tpx-BSU29490.14~517	8.82143	10.5317	3.05159	8.35913
ILL.trmB-BSU29900.1~642	2.57477	2.1729	2.29595	2.09034
ILL.trpP-BSU10010.30~548	3.36994	6.08671	3.54143	5.91329
ILL.trxA-BSU28500.1~315	8.55556	10.8825	5.96825	8.57143
ILL.tyrS-BSU29670.189~1457	2.72971	1.70292	1.7896	1.87864
ILL.upp-BSU36890.135~764	4.58889	3.51429	3.37937	3.35714
ILL.veg-BSU00440.40~300	9.40613	11.3218	13.5287	13.433
ILL.wprA-BSU10770.19~2703	5.47225	1.71173	2.49162	1.93818
ILL.xynA-BSU18840.219~860	1.83956	1.10748	3.87072	1.1729
ILL.yccF-BSU02720.1~1077	1.71866	1.42711	1.19499	1.2312
ILL.ycgT-BSU03270.40~1050	2.24233	1.54698	1.1998	1.55193
ILL.yczE-BSU03580.19~666	1.12654	1.12037	1.02006	1.21142
ILL.yczG-BSU03880.1~315	1.09841	1.26349	1.30794	1.10159
ILL.yczI-BSU04120.8~253	1.36992	2.14228	2.95935	2.50407
ILL.ydbP-BSU04550.1~321	3.56075	2.99377	1.90654	2.72274
ILL.ydjM-BSU06250.22~393	1.78226	1.64785	1.97849	1.88441
ILL.yetG-BSU07150.1~378	5.32722	7.33639	3.96942	6.05505
ILL.yfhC-BSU08480.11~595	5.30598	4.8188	4.40684	4.82393
ILL.yfhS-BSU08640.82~306	1.67111	2.44444	1.09333	2.22222
ILL.yfiY-BSU08440.16~993	10.8027	6.06135	3.58896	6.88139
ILL.yfkO-BSU07830.28~693	2.63514	2.78529	2.44444	2.67868
ILL.yflE-BSU07710.45~1994	2.73436	2.95692	3.01949	2.89897
ILL.yhaX-BSU09830.343~1209	4.93426	10.4118	13.5871	10.6032
ILL.yheN-BSU09660.80~928	1.23557	1.22144	2.30742	1.14252
ILL.yhfQ-BSU10330.8~979	5.4856	5.44342	5.58128	5.52263
ILL.yhjA-BSU10440.17~286	6.97407	2.44815	5.07407	3.24815
ILL.yjzD-BSU11270.25~210	8.24731	7.82796	7.69355	7.51075
ILL.yndB-BSU17730.24~458	1.25977	1.1954	1.64138	1.15172
ILL.yocA-BSU19130.27~704	1.38201	3.09882	2.23599	2.51917
ILL.yocH-BSU19210.1~864	2.19329	4.18519	5.99653	4.13194
ILL.yodC-BSU19550.10~618	2.2381	2.59606	1.37603	2.28243
ILL.yopS-BSU20780.23~247	1.46667	2.40889	3.31556	2.73333
ILL.yphP-BSU21860.74~508	2.44828	2.25517	1.8023	2.0046
ILL.ypjQ-BSU21830.18~551	1.31648	1.37079	1.17603	1.30524
ILL.yppF-BSU22260.18~206	2.91005	1.60847	3.08466	1.75132
ILL.ypuA-BSU23370.69~941	2.63803	2.6323	2.04926	2.70332
ILL.yqdB-BSU26050.38~217	10.5944	11.95	43.9611	13.3667
ILL.yqgA-BSU25050.1~429	14.014	11.648	12.4126	12.7716
ILL.yqhL-BSU24540.1~381	2.71391	3.31496	3.06824	3
ILL.yqiW-BSU23990.18~455	2.06621	1.95205	1.10731	1.81507
ILL.yqxC-BSU24260.1~846	1.61229	2.47991	1.8227	2.27896
ILL.yqzM-BSU25569.3~137	1.07407	1.37778	2.64444	1.2963
ILL.yslB-BSU28460.26~472	3.04922	2.80984	1.27517	2.60403
ILL.ytoA-BSU30520.49~564	1.02326	2.02907	1.50581	1.53488
ILL.ytpB-BSU30500.1~1104	1.0163	1.85688	1.42572	1.51268
ILL.yueK-BSU31750.16~1488	1.99593	1.57502	1.29871	1.50373
ILL.yufK-BSU31510.1~558	1.36201	1.50358	1.66308	1.42115
ILL.yugI-BSU31390.1~393	15.8499	14.0992	13.0204	12.1221
ILL.yumC-BSU32110.20~1018	5.90591	5.40541	4.20921	4.9029
ILL.yusV-BSU32940.31~858	3.69444	3.30676	3.42633	3.11836
ILL.yutI-BSU32220.1~336	7.40774	8.11905	6.6131	7.0506
ILL.yutJ-BSU32200.58~1125	1.48315	1.09738	1.43258	1.13951
ILL.yvgN-BSU33400.25~855	4.9639	5.77136	1.47172	4.63057
ILL.yvyI-BSU35790.132~1082	1.30915	1.30179	1.07992	1.1693
ILL.ywpF-BSU36330.27~437	1.47202	1.47689	1.36983	1.39659
ILL.ywsB-BSU35970.2~538	18.7486	3.05028	2.49907	3.65736
ILL.ywtF-BSU35840.1~969	1.93292	1.1806	1.57585	1.39009
ILL.yxeB-BSU39610.24~989	12.0041	8.34472	5.99379	8.88199
ILL.yxeC-BSU39600.2~400	2.96491	1.23559	1.39348	1.37845
ILL.yxjA-BSU39020.127~1320	1.17923	1.3995	1.28141	1.39112
ILL.zwf-BSU23850.44~1513	3.60748	3.68571	2.47211	3.30476
