# Supplementary material for: Analysis of mRNA Decay Intermediates in Bacillus subtilis 3′ Exoribonuclease and RNA Helicase Mutant Strains
Source: mBio. 2022 Mar 21;13(2):e00400-22. doi: 10.1128/mbio.00400-22 (PMC9040804; doi:10.1128/mbio.00400-22)
Supplement: TABLE S4 [file mbio.00400-22-st004.xlsx]

## Sheet: Supplemental Table 4
Table S4. Comparison of monocistronic 3' that passed coverage threshold.
a Location of 3' end as distance (percent of full-length) from CDS 5' end.
b Minimum free energy of RNA folding for the 40-nt upstream of the identified 3' end.
Coordinate	Strand	Gene	Distancea	Cv - WT	Cv - ΔpnpA	Cv - ΔcshA	Cv - pnpAD493A	log2 (ΔpnpA/WT)	log2 ( ΔcshA/WT)	log2 (pnpAD493A/WT)	log2 ( ΔcshA/ΔpnpA)	log2 (pnpAD493A/ΔpnpA)	ΔG (kcal/mol) 40 ntb
6994	+	gyrA	0.04	0.006	1.051	0.634	0.989	7.5	6.7	7.4	-0.7	-0.1	-5.5
7717	+	gyrA	29.36	0.65	0.108	1.672	0.072	-2.6	1.4	-3.2	4	-0.6	-2.8
16222	+	guaB	21	0.026	1.086	2.197	1.218	5.4	6.4	5.5	1	0.2	-0.9
16455	+	guaB	36.88	0.626	0.001	0.773	0.382	-9.3	0.3	-0.7	9.6	8.6	-3.8
16526	+	guaB	41.72	0.14	0.23	0.001	0.92	0.7	-7.1	2.7	-7.8	2	-3.3
16775	+	guaB	58.69	0.214	0.086	0.101	0.858	-1.3	-1.1	2	0.2	3.3	-4.6
17028	+	guaB	75.94	0.001	0.092	0.733	0.001	6.5	9.5	0	3	-6.5	-6.7
44854	-	abrB	97.94	0.032	2.379	0.071	1.994	6.2	1.1	6	-5.1	-0.3	-1
45032	-	abrB	36.77	0.207	1.937	0.301	0.952	3.2	0.5	2.2	-2.7	-1	-7.8
45115	-	abrB	8.25	0.077	0.001	3.314	0.001	-6.3	5.4	-6.3	11.7	0	-4
52874	+	veg	42.91	8.203	8.075	6.576	8.542	0	-0.3	0.1	-0.3	0.1	-8.6
52899	+	veg	52.49	6.245	56.815	9.225	38.142	3.2	0.6	2.6	-2.6	-0.6	-9
52945	+	veg	70.11	0.098	6.58	0.001	3.463	6.1	-6.6	5.1	-12.7	-0.9	-7.6
77018	+	ftsH	1.83	0.84	2.296	0.427	0.906	1.5	-1	0.1	-2.4	-1.3	-7.5
77073	+	ftsH	4.7	0.001	6.402	0.001	5.869	12.6	0	12.5	-12.6	-0.1	-8.4
77167	+	ftsH	9.61	1.683	1.171	3.143	1.308	-0.5	0.9	-0.4	1.4	0.2	-6.5
77173	+	ftsH	9.93	2.29	1.037	5.07	1.694	-1.1	1.1	-0.4	2.3	0.7	-5.9
77199	+	ftsH	11.29	0.088	2.589	0.001	3.711	4.9	-6.5	5.4	-11.3	0.5	-1.5
77247	+	ftsH	13.79	0.001	5.494	0.217	4.503	12.4	7.8	12.1	-4.7	-0.3	-9.3
77342	+	ftsH	18.76	0.059	0.611	0.173	0.641	3.4	1.6	3.4	-1.8	0.1	-13.8
77366	+	ftsH	20.01	0.393	0.599	0.001	0.247	0.6	-8.6	-0.7	-9.2	-1.3	0
77439	+	ftsH	23.82	0.135	0.775	0.745	0.78	2.5	2.5	2.5	-0.1	0	-5.3
77451	+	ftsH	24.45	0.001	0.336	0.18	0.654	8.4	7.5	9.4	-0.9	1	-1.6
77559	+	ftsH	30.09	0.597	0.348	0.128	0.866	-0.8	-2.2	0.5	-1.4	1.3	-6.7
77667	+	ftsH	35.74	0.392	0.73	0.001	0.556	0.9	-8.6	0.5	-9.5	-0.4	-7.3
77717	+	ftsH	38.35	0.414	2.724	0.719	1.342	2.7	0.8	1.7	-1.9	-1	-9.6
77726	+	ftsH	38.82	0.738	3.353	0.412	1.526	2.2	-0.8	1	-3	-1.1	-8
77762	+	ftsH	40.7	0.874	1.115	0.357	0.864	0.4	-1.3	0	-1.6	-0.4	-2.3
77791	+	ftsH	42.22	0.044	0.671	0.54	0.547	3.9	3.6	3.6	-0.3	-0.3	-3.9
77806	+	ftsH	43	0.257	0.001	0.798	0.127	-8	1.6	-1	9.6	7	-16.3
77978	+	ftsH	51.99	2.051	1.382	1.171	1.238	-0.6	-0.8	-0.7	-0.2	-0.2	-7.9
78048	+	ftsH	55.64	0.001	1.677	0.001	0.659	10.7	0	9.4	-10.7	-1.3	-5.8
78070	+	ftsH	56.79	0.529	0.001	0.675	0.403	-9	0.4	-0.4	9.4	8.7	-1.4
78091	+	ftsH	57.89	0.262	1.342	0.001	1.01	2.4	-8	1.9	-10.4	-0.4	-11.8
78142	+	ftsH	60.55	0.765	4.599	0.766	2.7	2.6	0	1.8	-2.6	-0.8	-12.8
78223	+	ftsH	64.79	0.111	1.202	0.562	0.598	3.4	2.3	2.4	-1.1	-1	-4.1
78285	+	ftsH	68.03	1.035	0.604	0.626	0.982	-0.8	-0.7	-0.1	0.1	0.7	-8.6
78381	+	ftsH	73.04	0.001	0.611	0.001	0.323	9.3	0	8.3	-9.3	-0.9	-1.3
78442	+	ftsH	76.23	0.998	1.833	0.816	2.486	0.9	-0.3	1.3	-1.2	0.4	-11.7
78480	+	ftsH	78.21	0.939	0.086	0.873	0.001	-3.4	-0.1	-9.9	3.3	-6.4	-4.3
78670	+	ftsH	88.14	1.062	1.663	1.366	2.057	0.6	0.4	1	-0.3	0.3	-1.6
116869	+	sigH	41.1	0.236	0.471	0.046	0.872	1	-2.4	1.9	-3.4	0.9	-5.8
116890	+	sigH	44.29	0.411	0.443	0.117	1.063	0.1	-1.8	1.4	-1.9	1.3	-2.1
117062	+	sigH	70.47	0.001	1.288	0.001	1.025	10.3	0	10	-10.3	-0.3	-7.2
117091	+	sigH	74.89	0.255	0.759	0.046	1.062	1.6	-2.5	2.1	-4	0.5	-0.6
121998	+	rpoB	2.23	0.065	2.809	0.001	1.064	5.4	-6	4	-11.5	-1.4	-7.9
122005	+	rpoB	2.43	0.001	1.838	0.001	1.395	10.8	0	10.4	-10.8	-0.4	-7.5
122212	+	rpoB	8.21	0.272	1.626	0.212	0.646	2.6	-0.4	1.2	-2.9	-1.3	-6.3
122509	+	rpoB	16.5	1.774	13.937	3.179	8.677	3	0.8	2.3	-2.1	-0.7	-11.1
122588	+	rpoB	18.7	0.247	0.644	0.269	0.916	1.4	0.1	1.9	-1.3	0.5	-2.6
122737	+	rpoB	22.86	0.161	5.986	0.606	3.594	5.2	1.9	4.5	-3.3	-0.7	-6.6
122874	+	rpoB	26.69	0.324	0.45	0.28	0.961	0.5	-0.2	1.6	-0.7	1.1	-5.5
123170	+	rpoB	34.95	4.849	0.047	4.251	0.075	-6.7	-0.2	-6	6.5	0.7	-12.2
123433	+	rpoB	42.29	0.393	0.679	0.078	2	0.8	-2.3	2.3	-3.1	1.6	-6.8
123907	+	rpoB	55.53	0.296	0.84	0.537	0.774	1.5	0.9	1.4	-0.6	-0.1	-7.6
123944	+	rpoB	56.56	0.101	1.753	0.584	1.021	4.1	2.5	3.3	-1.6	-0.8	-8.8
123983	+	rpoB	57.65	0.303	0.53	0.238	0.797	0.8	-0.3	1.4	-1.2	0.6	-4.7
124005	+	rpoB	58.26	0.162	0.982	0.368	0.863	2.6	1.2	2.4	-1.4	-0.2	-11.9
124230	+	rpoB	64.54	0.422	0.711	0.199	0.646	0.8	-1.1	0.6	-1.8	-0.1	-7.4
124294	+	rpoB	66.33	0.184	1.733	0.001	0.886	3.2	-7.5	2.3	-10.8	-1	-9.9
124510	+	rpoB	72.36	0.301	0.796	0.04	0.593	1.4	-2.9	1	-4.3	-0.4	-5.2
124600	+	rpoB	74.87	0.943	1.673	0.279	2.15	0.8	-1.8	1.2	-2.6	0.4	-6.1
124773	+	rpoB	79.7	0.06	0.049	1.08	0.426	-0.3	4.2	2.8	4.5	3.1	-8.3
124807	+	rpoB	80.65	0.708	0.572	0.867	0.609	-0.3	0.3	-0.2	0.6	0.1	-5.2
124961	+	rpoB	84.95	0.531	0.978	1.026	1.271	0.9	1	1.3	0.1	0.4	-6.7
125199	+	rpoB	91.6	0.237	0.738	0.486	0.895	1.6	1	1.9	-0.6	0.3	-8.6
125302	+	rpoB	94.47	0.001	6.636	0.529	4.918	12.7	9	12.3	-3.6	-0.4	-9.3
157478	+	salA	5.48	0.324	2.568	0.315	3.832	3	0	3.6	-3	0.6	-5.3
157516	+	salA	9.07	0.583	1.006	0.74	1.354	0.8	0.3	1.2	-0.4	0.4	-3
157706	+	salA	27.01	0.314	2.539	0.487	1.549	3	0.6	2.3	-2.4	-0.7	-9.2
157856	+	salA	41.17	0.765	1.045	0.025	0.2	0.4	-4.9	-1.9	-5.4	-2.4	-1.7
158023	+	salA	56.94	0.001	0.923	0.125	0.479	9.9	7	8.9	-2.9	-0.9	-10.7
158252	+	salA	78.56	0.425	0.94	0.04	0.189	1.1	-3.4	-1.2	-4.6	-2.3	-7.8
200765	+	glmS	27.12	0.673	0.419	1.173	0.965	-0.7	0.8	0.5	1.5	1.2	-2.9
200773	+	glmS	27.57	0.449	0.664	1.083	1.176	0.6	1.3	1.4	0.7	0.8	-3.1
200786	+	glmS	28.29	0.001	1.143	0.278	0.944	10.2	8.1	9.9	-2	-0.3	-1
201084	+	glmS	44.81	0.001	10.521	0.001	8.305	13.4	0	13	-13.4	-0.3	-5.3
201133	+	glmS	47.53	0.346	0.099	4.162	0.181	-1.8	3.6	-0.9	5.4	0.9	-12.4
201159	+	glmS	48.97	0.689	0.815	0.542	0.207	0.2	-0.3	-1.7	-0.6	-2	-13
201171	+	glmS	49.64	0.001	0.185	0.859	0.001	7.5	9.7	0	2.2	-7.5	-9.3
201236	+	glmS	53.24	0.07	0.001	2.005	0.001	-6.1	4.8	-6.1	11	0	-5.4
201527	+	glmS	69.38	0.001	0.314	1.075	0.445	8.3	10.1	8.8	1.8	0.5	-10.6
439878	+	yczG	53.97	0.127	1.468	0.066	0.878	3.5	-0.9	2.8	-4.5	-0.7	-12.4
463259	+	yczI	6.1	0.001	1.16	0.167	1.331	10.2	7.4	10.4	-2.8	0.2	-5.9
463271	+	yczI	10.98	0.001	1.524	0.638	1.69	10.6	9.3	10.7	-1.3	0.1	-3.9
463454	+	yczI	85.37	0.001	2.195	0.001	2.318	11.1	0	11.2	-11.1	0.1	-4.5
463463	+	yczI	89.02	0.001	1.173	0.001	2.521	10.2	0	11.3	-10.2	1.1	-4.2
463474	+	yczI	93.5	0.001	1.338	0.001	1.67	10.4	0	10.7	-10.4	0.3	-4.5
491681	-	mntH	58.22	0.433	0.894	0.173	0.495	1	-1.3	0.2	-2.4	-0.9	-2.7
492152	-	mntH	21.36	0.001	0.014	0.148	1.311	3.8	7.2	10.4	3.4	6.5	-7
492351	-	mntH	5.79	0.196	1.583	0.149	2.218	3	-0.4	3.5	-3.4	0.5	-9.9
492375	-	mntH	3.91	0.124	0.033	0.001	1.011	-1.9	-7	3	-5	4.9	-3.4
519222	+	ndoA	79.77	0.001	4.023	0.001	2.177	12	0	11.1	-12	-0.9	-3.7
678926	-	bdhA	2.5	0.001	1.038	0.312	0.319	10	8.3	8.3	-1.7	-1.7	-6.4
678951	-	bdhA	0.1	0.001	1.244	0.001	0.629	10.3	0	9.3	-10.3	-1	-9.2
692746	+	guaA	0.45	0.183	0.907	0.084	1.305	2.3	-1.1	2.8	-3.4	0.5	-5
694070	+	guaA	86.32	0.585	0.76	0.764	0.587	0.4	0.4	0	0	-0.4	-1.9
796330	+	ltaSA	0.89	0.254	1.828	0.391	1.426	2.8	0.6	2.5	-2.2	-0.4	-2.7
796353	+	ltaSA	2.08	1.003	0.379	0.571	0.867	-1.4	-0.8	-0.2	0.6	1.2	-4
796676	+	ltaSA	18.91	0.104	0.537	0.878	0.274	2.4	3.1	1.4	0.7	-1	-6.3
796686	+	ltaSA	19.43	0.117	1.033	0.285	1.033	3.1	1.3	3.1	-1.9	0	-9.3
796829	+	ltaSA	26.88	0.371	0.876	0.794	0.233	1.2	1.1	-0.7	-0.1	-1.9	-4.7
796850	+	ltaSA	27.97	0.001	1.403	0.066	0.428	10.5	6	8.7	-4.4	-1.7	-10.2
796864	+	ltaSA	28.7	1.03	1.19	0.468	1.103	0.2	-1.1	0.1	-1.3	-0.1	-5.1
797288	+	ltaSA	50.78	1.137	0.259	3.144	0.115	-2.1	1.5	-3.3	3.6	-1.2	-6.8
797327	+	ltaSA	52.81	0.084	0.289	0.249	0.889	1.8	1.6	3.4	-0.2	1.6	-10.9
797930	+	ltaSA	84.22	0.001	0.586	1.462	0.579	9.2	10.5	9.2	1.3	0	-5.2
840814	+	nagP	11.7	0.409	1.287	0.001	1.55	1.7	-8.7	1.9	-10.3	0.3	-10.4
923911	+	yfhC	55.56	0.111	0.266	0.237	0.926	1.3	1.1	3.1	-0.2	1.8	-12.5
944576	+	perR	20.55	0.285	1.923	0.001	1.555	2.8	-8.2	2.4	-10.9	-0.3	-7.9
944609	+	perR	28.08	0.461	0.806	0.001	1.833	0.8	-8.8	2	-9.7	1.2	-2.5
944923	+	perR	99.77	0.001	1.21	0.001	0.648	10.2	0	9.3	-10.2	-0.9	-5.1
984376	-	cspB	44.12	0.001	32.102	0.001	28.44	15	0	14.8	-15	-0.2	-4
984407	-	cspB	28.92	0.001	1.692	1.277	2.086	10.7	10.3	11	-0.4	0.3	-5.1
984436	-	cspB	14.71	0.977	24.128	16.918	25.466	4.6	4.1	4.7	-0.5	0.1	-0.4
984459	-	cspB	3.43	3.929	13.144	15.086	12.523	1.7	1.9	1.7	0.2	-0.1	-4.9
1041518	-	yheN	22.61	0.001	1.807	0.13	0.109	10.8	7	6.8	-3.8	-4.1	-8.1
1041674	-	yheN	4.24	0.84	1.912	3.542	2.587	1.2	2.1	1.6	0.9	0.4	-9.9
1070366	-	prsA	99.77	1.786	2.019	1.682	1.999	0.2	-0.1	0.2	-0.3	0	-1
1070383	-	prsA	97.84	0.001	2.462	0.367	2.018	11.3	8.5	11	-2.7	-0.3	-1
1070836	-	prsA	46.3	0.172	0.674	0.323	0.316	2	0.9	0.9	-1.1	-1.1	-5.3
1070932	-	prsA	35.38	0.26	0.595	0.6	0.806	1.2	1.2	1.6	0	0.4	-1.1
1070942	-	prsA	34.24	0.026	0.722	0.281	0.502	4.8	3.4	4.3	-1.4	-0.5	-3.2
1071056	-	prsA	21.27	0.127	0.898	0.001	0.417	2.8	-7	1.7	-9.8	-1.1	-9
1071111	-	prsA	15.02	0.377	1.147	0.552	0.793	1.6	0.6	1.1	-1.1	-0.5	-6.5
1074650	-	trpP	99.23	0.019	8.308	0.001	6.031	8.8	-4.2	8.3	-13	-0.5	-7.5
1074812	-	trpP	68.02	0.154	2.467	0.001	2.045	4	-7.3	3.7	-11.3	-0.3	-4.7
1075014	-	trpP	29.09	0.356	0.738	0.329	1.727	1.1	-0.1	2.3	-1.2	1.2	-9
1075104	-	trpP	11.75	0.001	1.208	0.556	1.256	10.2	9.1	10.3	-1.1	0.1	-12.9
1075162	-	trpP	0.58	0.001	3.387	0.134	1.74	11.7	7.1	10.8	-4.7	-1	-4.7
1153910	+	wprA	4.54	0.465	0.444	1.449	0.179	-0.1	1.6	-1.4	1.7	-1.3	-16.4
1155801	+	wprA	74.97	1.293	0.905	0.677	1.03	-0.5	-0.9	-0.3	-0.4	0.2	-7.1
1204732	-	yjzD	99.46	0.001	1.175	0.001	0.758	10.2	0	9.6	-10.2	-0.6	-4.7
1227800	+	spxA	26.26	0.001	1.063	0.001	1.264	10.1	0	10.3	-10.1	0.2	-3.1
1227929	+	spxA	58.84	0.695	0.036	0.711	0.408	-4.3	0	-0.8	4.3	3.5	-2.1
1227961	+	spxA	66.92	0.725	0.21	0.297	0.107	-1.8	-1.3	-2.8	0.5	-1	-6.6
1228027	+	spxA	83.59	0.001	0.704	0.001	0.001	9.5	0	0	-9.5	-9.5	-3.9
1229078	+	yjbE	1.67	0.001	1.566	0.001	0.396	10.6	0	8.6	-10.6	-2	-0.3
1396173	+	mgtE	11.87	0.001	10.86	0.205	8.234	13.4	7.7	13	-5.7	-0.4	-3
1433272	+	mhqR	16.89	0.103	0.746	1.162	0.787	2.9	3.5	2.9	0.6	0.1	-5.5
1493857	+	rok	12.33	0.001	1.855	0.001	1.014	10.9	0	10	-10.9	-0.9	-1.8
1613015	+	divIVA	100	0.021	0.298	0.243	1.077	3.8	3.5	5.7	-0.3	1.9	-1.6
1655604	-	rpmB	97.35	5.174	7.837	3.528	4.92	0.6	-0.6	-0.1	-1.2	-0.7	-10.7
1655650	-	rpmB	73.02	0.001	6.383	0.001	6.073	12.6	0	12.6	-12.6	-0.1	-5.4
1655766	-	rpmB	11.64	0.001	2.419	0.001	1.289	11.2	0	10.3	-11.2	-0.9	-1.9
1683663	+	topA	0.14	0.001	2.612	0.064	2.07	11.4	6	11	-5.4	-0.3	-4.7
1684760	+	topA	52.99	0.001	1.031	0.462	0.606	10	8.9	9.2	-1.2	-0.8	-4.3
1717941	+	rpsB	1.21	0.001	10.369	0.11	10.121	13.3	6.8	13.3	-6.6	0	0
1718132	+	rpsB	26.99	0.767	0.001	0.277	1.639	-9.6	-1.5	1.1	8.1	10.7	-4.4
1718141	+	rpsB	28.21	0.918	0.063	0.54	0.892	-3.9	-0.8	0	3.1	3.8	-5
1718150	+	rpsB	29.42	1.155	0.818	1.387	0.001	-0.5	0.3	-10.2	0.8	-9.7	-8.1
1718171	+	rpsB	32.25	0.001	1.92	0.265	1.309	10.9	8	10.4	-2.9	-0.6	-1.9
1718199	+	rpsB	36.03	1.302	6.372	1.264	4.723	2.3	0	1.9	-2.3	-0.4	-3.8
1718239	+	rpsB	41.43	0.001	33.455	0.001	24.888	15	0	14.6	-15	-0.4	-9.3
1718291	+	rpsB	48.45	0.001	1.461	0.329	0.944	10.5	8.4	9.9	-2.2	-0.6	-2.5
1718324	+	rpsB	52.9	1.256	14.899	1.562	13.328	3.6	0.3	3.4	-3.3	-0.2	-4.8
1718340	+	rpsB	55.06	0.196	6.959	1.027	6.894	5.1	2.4	5.1	-2.8	0	-6.2
1718360	+	rpsB	57.76	0.001	2.136	0.001	2.544	11.1	0	11.3	-11.1	0.3	-5.2
1718367	+	rpsB	58.7	0.178	1.599	0.041	2.317	3.2	-2.1	3.7	-5.3	0.5	-9.4
1718377	+	rpsB	60.05	0.795	1.303	0.741	1.563	0.7	-0.1	1	-0.8	0.3	0
1718387	+	rpsB	61.4	0.562	1.735	0.663	1.167	1.6	0.2	1.1	-1.4	-0.6	-5.1
1718412	+	rpsB	64.78	0.385	1.117	0.166	0.599	1.5	-1.2	0.6	-2.8	-0.9	-3.9
1718472	+	rpsB	72.87	0.055	0.438	0.538	0.002	3	3.3	-4.8	0.3	-7.8	-11.2
1718483	+	rpsB	74.36	0.443	0.915	0.489	0.205	1	0.1	-1.1	-0.9	-2.2	-5.5
1718496	+	rpsB	76.11	0.702	0.888	1.215	0.442	0.3	0.8	-0.7	0.5	-1	0
1718645	+	rpsB	96.22	0.001	0.001	0.001	1.718	0	0	10.7	0	10.7	-4.1
1718670	+	rpsB	99.6	0.001	8.41	0.001	5.804	13	0	12.5	-13	-0.5	-1.9
1765179	+	recA	51.1	0.299	0.153	1.457	0.135	-1	2.3	-1.1	3.3	-0.2	-6.8
1938939	+	alsT	1.07	0.001	12.844	0.001	11.121	13.6	0	13.4	-13.6	-0.2	-2.4
1939017	+	alsT	6.65	0.152	1.372	0.883	2.437	3.2	2.5	4	-0.6	0.8	-4.8
1939046	+	alsT	8.73	0.584	3.361	0.139	2.16	2.5	-2.1	1.9	-4.6	-0.6	-2.8
1939565	+	alsT	45.85	0.2	0.595	0.994	0.82	1.6	2.3	2	0.7	0.5	-11.2
2055108	-	xynA	20.72	0.711	0.527	1.996	0.517	-0.4	1.5	-0.5	1.9	0	-3.1
2085573	+	yocA	39.97	0.001	1.129	0.001	0.359	10.1	0	8.5	-10.1	-1.7	-3.1
2085629	+	yocA	48.23	0.001	1.035	0.001	0.81	10	0	9.7	-10	-0.4	-5.5
2085736	+	yocA	64.01	0.986	0.025	6.417	0.635	-5.3	2.7	-0.6	8	4.7	-3.7
2203840	+	yopS	27.56	0.22	1.159	0.172	1.404	2.4	-0.4	2.7	-2.8	0.3	-2.1
2203858	+	yopS	35.56	0.239	0.648	1.481	1.107	1.4	2.6	2.2	1.2	0.8	-4.7
2368698	-	aroA	42.19	0.403	0.128	1.838	0.294	-1.7	2.2	-0.5	3.8	1.2	-10.4
2385650	-	hbs	61.65	0.178	0.248	0.001	0.739	0.5	-7.5	2.1	-8	1.6	-7.9
2385692	-	hbs	46.59	0.568	0.432	0.001	0.085	-0.4	-9.1	-2.7	-8.8	-2.3	-1.8
2385712	-	hbs	39.43	0.536	6.209	0.978	4.651	3.5	0.9	3.1	-2.7	-0.4	-2.6
2385719	-	hbs	36.92	0.696	8.854	1.021	5.876	3.7	0.6	3.1	-3.1	-0.6	-9.4
2385725	-	hbs	34.77	0.287	12.717	0.568	7.664	5.5	1	4.7	-4.5	-0.7	-10.8
2385732	-	hbs	32.26	0.119	13.95	0.22	8.263	6.9	0.9	6.1	-6	-0.8	-9.4
2385746	-	hbs	27.24	1.326	3.979	0.311	3.481	1.6	-2.1	1.4	-3.7	-0.2	-4.5
2385768	-	hbs	19.35	0.828	4.004	0.779	3.545	2.3	-0.1	2.1	-2.4	-0.2	-9.7
2385777	-	hbs	16.13	0.76	2.105	1.254	2.42	1.5	0.7	1.7	-0.7	0.2	-7.4
2385788	-	hbs	12.19	0.815	0.001	1.64	0.001	-9.7	1	-9.7	10.7	0	-2.8
2385794	-	hbs	10.04	0.836	0.001	1.222	0.001	-9.7	0.5	-9.7	10.3	0	-2.8
2385801	-	hbs	7.53	0.504	0.001	1.329	0.001	-9	1.4	-9	10.4	0	0
2385809	-	hbs	4.66	0.001	0.001	1.629	0.001	0	10.7	0	10.7	0	-4.8
2402168	-	gudB	92.13	0.061	0.298	0.158	0.989	2.3	1.4	4	-0.9	1.7	-5.1
2402197	-	gudB	89.88	0.183	1.296	1.025	1.189	2.8	2.5	2.7	-0.3	-0.1	-4.5
2402203	-	gudB	89.41	0.085	1.618	0.847	1.576	4.3	3.3	4.2	-0.9	0	-8.5
2402874	-	gudB	37.15	0.001	0.68	0.067	0.606	9.4	6.1	9.2	-3.3	-0.2	-13.1
2403079	-	gudB	21.18	0.375	0.728	0.834	1.101	1	1.2	1.6	0.2	0.6	-6.7
2403155	-	gudB	15.26	0.081	0.94	0.124	0.001	3.5	0.6	-6.3	-2.9	-9.9	-5.4
2409732	+	fer	1.61	0.001	1.925	0.001	1.58	10.9	0	10.6	-10.9	-0.3	-6.3
2432338	-	sipS	96.04	0.001	1.393	0.001	0.865	10.4	0	9.8	-10.4	-0.7	-8.5
2436051	+	ypuA	0.8	0.076	1.375	0.001	2.179	4.2	-6.2	4.8	-10.4	0.7	-6.2
2436234	+	ypuA	21.76	0.001	4.105	0.187	3.378	12	7.5	11.7	-4.5	-0.3	-4
2436349	+	ypuA	34.94	0.193	0.812	0.018	0.081	2.1	-3.4	-1.3	-5.5	-3.3	-8.1
2450096	-	fur	43.33	0.205	5.712	0.193	2.653	4.8	-0.1	3.7	-4.9	-1.1	-5
2450151	-	fur	31.11	0.001	1.039	0.236	1.396	10	7.9	10.4	-2.1	0.4	-2.3
2450197	-	fur	20.89	0.229	2.88	0.197	2.726	3.7	-0.2	3.6	-3.9	-0.1	-11.3
2479269	+	zwf	7.76	0.231	4.539	0.001	2.036	4.3	-7.9	3.1	-12.1	-1.2	-5.9
2480530	+	zwf	93.54	0.001	0.751	0.001	0.656	9.6	0	9.4	-9.6	-0.2	-3.1
2523214	-	yqxC	59.46	2.945	0.086	4.068	0.001	-5.1	0.5	-11.5	5.6	-6.4	-6.2
2543752	-	mntR	27.27	8.102	50.13	85.08	47.134	2.6	3.4	2.5	0.8	-0.1	-5.2
2545149	+	yqhL	40.68	0.316	0.872	0.319	0.225	1.5	0	-0.5	-1.5	-2	-6.7
2585572	-	sodA	77.34	0.134	2.056	0.63	2.099	3.9	2.2	4	-1.7	0	-3.3
2585791	-	sodA	41.38	0.315	0.764	0.547	0.651	1.3	0.8	1	-0.5	-0.2	-10.3
2585797	-	sodA	40.39	0.361	0.935	0.733	0.477	1.4	1	0.4	-0.4	-1	-11.6
2585820	-	sodA	36.62	0.051	0.512	0.407	1.056	3.3	3	4.4	-0.3	1	-2.3
2585887	-	sodA	25.62	0.53	2.828	0.87	1.679	2.4	0.7	1.7	-1.7	-0.8	-6.2
2585953	-	sodA	14.78	0.324	2.637	0.115	2.552	3	-1.5	3	-4.5	0	-1
2585960	-	sodA	13.63	0.266	2.526	0.001	2.785	3.2	-8.1	3.4	-11.3	0.1	-2.1
2585972	-	sodA	11.66	0.703	5.336	0.229	5.513	2.9	-1.6	3	-4.5	0	-4.5
2585985	-	sodA	9.52	0.113	12.696	0.02	11.454	6.8	-2.5	6.7	-9.3	-0.1	-4.6
2586007	-	sodA	5.91	0.099	2.624	0.69	2.373	4.7	2.8	4.6	-1.9	-0.1	-0.3
2588121	-	yqgA	70.86	0.803	1.12	1.488	1.525	0.5	0.9	0.9	0.4	0.4	-5.5
2588150	-	yqgA	64.1	0.487	0.705	0.11	0.001	0.5	-2.1	-8.9	-2.7	-9.5	-12.9
2588219	-	yqgA	48.02	0.9	0.606	0.208	0.576	-0.6	-2.1	-0.6	-1.5	-0.1	-4.9
2588225	-	yqgA	46.62	1.012	0.358	0.051	0.252	-1.5	-4.3	-2	-2.8	-0.5	-5.1
2588272	-	yqgA	35.66	0.451	0.706	1.365	1.442	0.6	1.6	1.7	1	1	-3.5
2588293	-	yqgA	30.77	0.001	3.094	0.41	1.981	11.6	8.7	11	-2.9	-0.6	-10.7
2588305	-	yqgA	27.97	0.001	2.602	0.855	2.447	11.3	9.7	11.3	-1.6	-0.1	-7
2588315	-	yqgA	25.64	0.073	2.502	1.911	2.69	5.1	4.7	5.2	-0.4	0.1	-7
2588337	-	yqgA	20.51	0.001	0.007	0.566	0.98	2.8	9.1	9.9	6.3	7.1	-7.6
2588359	-	yqgA	15.38	0.001	3.657	0.691	4.708	11.8	9.4	12.2	-2.4	0.4	-7.8
2635826	+	rpsT	4.49	0.073	27.866	2.008	23.106	8.6	4.8	8.3	-3.8	-0.3	-3.8
2635850	+	rpsT	13.48	1.987	0.001	5.196	0.001	-11	1.4	-11	12.3	0	-1.1
2635891	+	rpsT	28.84	1.716	25.162	3.359	17.563	3.9	1	3.4	-2.9	-0.5	-6.9
2635915	+	rpsT	37.83	0.914	0.001	0.001	0.001	-9.8	-9.8	-9.8	0	0	-3.7
2635951	+	rpsT	51.31	0.001	0.77	0.001	0.391	9.6	0	8.6	-9.6	-1	-11.6
2635959	+	rpsT	54.31	0.001	0.215	0.001	0.814	7.7	0	9.7	-7.7	1.9	-10.8
2636081	+	rpsT	100	2.534	5.628	1.657	4.737	1.2	-0.6	0.9	-1.8	-0.2	-5
2637453	+	yqzM	62.96	0.001	2.618	0.001	2.073	11.4	0	11	-11.4	-0.3	-4.9
2637490	+	yqzM	90.37	0.001	0.634	0.001	1.406	9.3	0	10.5	-9.3	1.1	-4.9
2854883	-	rpmA	98.95	0.796	2.625	0.916	3.584	1.7	0.2	2.2	-1.5	0.4	-6.4
2855008	-	rpmA	55.09	0.535	0.269	0.461	0.382	-1	-0.2	-0.5	0.8	0.5	-8
2855149	-	rpmA	5.61	0.541	0.001	0.001	0.11	-9.1	-9.1	-2.3	0	6.8	-5
2884983	-	clpX	84.01	0.831	0.887	2.156	2.263	0.1	1.4	1.4	1.3	1.4	-4.3
2885269	-	clpX	61.36	0.001	0.7	0.498	1.228	9.5	9	10.3	-0.5	0.8	-5.5
2885522	-	clpX	41.33	0.008	0.611	0.069	0.337	6.3	3.1	5.4	-3.1	-0.9	-3.3
2885828	-	clpX	17.1	0.223	0.324	0.074	0.801	0.5	-1.6	1.8	-2.1	1.3	-1.9
2886035	-	clpX	0.71	0.157	2.596	0.001	1.435	4	-7.3	3.2	-11.3	-0.9	0
2886410	-	tig	92.55	0.001	1.633	0.001	0.692	10.7	0	9.4	-10.7	-1.2	-6.7
2886438	-	tig	90.35	1.101	2.794	1.204	3.852	1.3	0.1	1.8	-1.2	0.5	-6.3
2886545	-	tig	81.96	0.429	0.365	1.738	0.563	-0.2	2	0.4	2.3	0.6	-4.3
2886660	-	tig	72.94	0.088	0.001	0.001	1.251	-6.5	-6.5	3.8	0	10.3	-5.8
2886730	-	tig	67.45	1.493	2.183	1.854	3.143	0.5	0.3	1.1	-0.2	0.5	-4.1
2886747	-	tig	66.12	0.001	0.674	0.001	0.001	9.4	0	0	-9.4	-9.4	-0.5
2886775	-	tig	63.92	0.575	0.922	0.686	1.265	0.7	0.3	1.1	-0.4	0.5	-5.5
2886942	-	tig	50.82	0.26	0.635	0.078	0.321	1.3	-1.7	0.3	-3	-1	-6.8
2887026	-	tig	44.24	0.165	0.552	0.295	1.376	1.7	0.8	3.1	-0.9	1.3	-6.5
2887132	-	tig	35.92	0.255	0.419	1.108	0.493	0.7	2.1	1	1.4	0.2	-5.4
2887172	-	tig	32.78	0.001	0.542	0.247	0.645	9.1	7.9	9.3	-1.1	0.3	-1.3
2887263	-	tig	25.65	0.289	0.758	0.587	1.054	1.4	1	1.9	-0.4	0.5	-3.3
2887373	-	tig	17.02	0.389	0.344	0.283	0.79	-0.2	-0.5	1	-0.3	1.2	-6.9
2887394	-	tig	15.37	0.191	0.657	0.089	0.417	1.8	-1.1	1.1	-2.9	-0.7	-5.4
2887446	-	tig	11.29	0.435	0.182	0.436	1.013	-1.3	0	1.2	1.3	2.5	-1
2887491	-	tig	7.76	0.423	0.25	0.505	1.023	-0.8	0.3	1.3	1	2	-5.2
2887506	-	tig	6.59	0.001	0.681	0.001	0.102	9.4	0	6.7	-9.4	-2.7	-4.2
2887532	-	tig	4.55	0.001	0.839	0.063	0.392	9.7	6	8.6	-3.7	-1.1	-5.5
2887584	-	tig	0.47	0.001	5.34	0.001	3.094	12.4	0	11.6	-12.4	-0.8	-2.7
2909254	+	yslB	50.34	0.292	0.205	1.213	0.85	-0.5	2.1	1.5	2.6	2.1	-12.1
2909260	+	yslB	51.68	0.323	0.302	0.885	0.935	-0.1	1.5	1.5	1.6	1.6	-7.9
2909362	+	yslB	74.5	0.072	1.687	0.001	1.094	4.6	-6.2	3.9	-10.7	-0.6	-12.3
2934667	+	glcF	5.54	0.193	0.192	1.61	0.001	0	3.1	-7.6	3.1	-7.6	0
2935925	+	glcF	99.78	0.007	0.327	0.861	0.41	5.5	6.9	5.9	1.4	0.3	-8.8
2966415	-	speD	99.48	0.001	0.906	0.001	0.98	9.8	0	9.9	-9.8	0.1	-9.9
2966565	-	speD	60.1	0.056	3.146	0.661	1.839	5.8	3.6	5	-2.3	-0.8	-3.3
2966720	-	speD	19.42	0.068	14.66	0.018	8.688	7.8	-1.9	7	-9.7	-0.8	-1.4
2966744	-	speD	13.12	0.001	35.409	0.471	31.774	15.1	8.9	15	-6.2	-0.2	-9.8
2966768	-	speD	6.82	0.467	2.684	1.314	3.018	2.5	1.5	2.7	-1	0.2	-6.8
2966789	-	speD	1.31	2.533	59.918	4.284	53.437	4.6	0.8	4.4	-3.8	-0.2	-8.4
2987851	-	accA	87.73	0.001	0.569	0.001	0.915	9.2	0	9.8	-9.2	0.7	-3.9
2988075	-	accA	64.83	0.311	0.43	1.687	0.972	0.5	2.4	1.6	2	1.2	-11.1
2988386	-	accA	33.03	1.513	0.171	2.14	0.323	-3.1	0.5	-2.2	3.6	0.9	-10.5
3017875	-	tpx	64.48	0.001	0.39	0.129	0.685	8.6	7	9.4	-1.6	0.8	-7.5
3017997	-	tpx	40.28	0.645	0.832	0.389	0.391	0.4	-0.7	-0.7	-1.1	-1.1	-11
3018074	-	tpx	25	0.5	0.249	0.2	0.79	-1	-1.3	0.7	-0.3	1.7	-5.3
3030273	-	ezrA	67.79	0.001	0.402	0.205	1.18	8.7	7.7	10.2	-1	1.6	-7.9
3035740	+	rpsD	1.82	0.615	45.261	1.345	41.322	6.2	1.1	6.1	-5.1	-0.1	-7.2
3035749	+	rpsD	3.32	0.81	39.149	1.272	36.216	5.6	0.7	5.5	-4.9	-0.1	-9.3
3035761	+	rpsD	5.31	0.309	10.754	1.388	13.135	5.1	2.2	5.4	-3	0.3	-6.5
3035798	+	rpsD	11.44	0.537	18.74	0.46	17.52	5.1	-0.2	5	-5.3	-0.1	-14.9
3035805	+	rpsD	12.6	0.723	14.897	0.918	13.519	4.4	0.3	4.2	-4	-0.1	-11.4
3035885	+	rpsD	25.87	1.304	1.638	1.715	2.185	0.3	0.4	0.7	0.1	0.4	-2.9
3035980	+	rpsD	41.63	0.399	1.479	0.073	1.398	1.9	-2.5	1.8	-4.3	-0.1	-10.5
3035986	+	rpsD	42.62	0.145	1.622	0.183	1.222	3.5	0.3	3.1	-3.1	-0.4	-7.1
3036024	+	rpsD	48.92	0.001	0.67	0.503	0.014	9.4	9	3.8	-0.4	-5.6	-2.9
3036034	+	rpsD	50.58	0.337	0.001	1.388	0.105	-8.4	2	-1.7	10.4	6.7	-3
3036173	+	rpsD	73.63	0.001	4.189	0.001	2.071	12	0	11	-12	-1	-3.8
3049190	-	murC	22.02	0.541	1.902	0.92	2.329	1.8	0.8	2.1	-1	0.3	-6.6
3049199	-	murC	21.32	0.395	0.766	1.01	0.854	1	1.4	1.1	0.4	0.2	-8.4
3059949	-	trmB	37.38	0.018	2.242	0.28	2.261	7	4	7	-3	0	-3.8
3059999	-	trmB	29.6	0.044	1.041	0.214	0.198	4.6	2.3	2.2	-2.3	-2.4	-2.5
3104972	-	leuS	2.98	0.045	0.905	0.198	0.596	4.3	2.1	3.7	-2.2	-0.6	-8.5
3105042	-	leuS	0.08	0.001	5.378	0.001	3.611	12.4	0	11.8	-12.4	-0.6	-4.3
3127830	-	metK	99.58	0.001	1.06	0.352	0.608	10	8.5	9.2	-1.6	-0.8	-5.6
3129025	-	metK	0.25	0.001	0.338	0.001	0.917	8.4	0	9.8	-8.4	1.4	-8.3
3225357	-	yugI	54.45	0.544	0.796	0.71	0.917	0.5	0.4	0.8	-0.2	0.2	-5.3
3225393	-	yugI	45.29	0.327	0.001	0.094	0.936	-8.4	-1.8	1.5	6.6	9.9	-2.9
3225526	-	yugI	11.45	0.001	0.878	0.001	0.001	9.8	0	0	-9.8	-9.8	-5.4
3236799	-	yufK	32.44	0.302	1.477	1.252	2.355	2.3	2.1	3	-0.2	0.7	-7.5
3236872	-	yufK	19.35	0.001	2.233	0.218	1.585	11.1	7.8	10.6	-3.4	-0.5	-7
3236924	-	yufK	10.04	0.073	0.754	0.001	2.324	3.4	-6.2	5	-9.6	1.6	-9.4
3278429	+	ald	9.23	0.659	0.193	1.379	0.001	-1.8	1.1	-9.4	2.8	-7.6	-5.5
3279019	+	ald	61.13	0.279	0.001	8.443	0.001	-8.1	4.9	-8.1	13	0	-8.8
3292622	-	besA	84.83	0.001	1.414	0.001	0.846	10.5	0	9.7	-10.5	-0.7	-8.7
3292955	-	besA	46.55	0.025	1.193	1.4	1.946	5.6	5.8	6.3	0.2	0.7	-10.2
3293269	-	besA	10.46	1.235	1.523	7.627	3.375	0.3	2.6	1.5	2.3	1.1	-9.3
3309233	+	yutJ	34.36	0.103	0.525	0.083	1.147	2.3	-0.3	3.5	-2.7	1.1	-4.7
3309822	+	yutJ	89.51	0.013	0.001	1.307	0.001	-3.7	6.7	-3.7	10.4	0	-8.7
3310719	+	yutI	99.4	0.105	2.231	0.519	1.615	4.4	2.3	3.9	-2.1	-0.5	-0.9
3321173	-	lipA	5.35	0.245	1.327	0.238	0.613	2.4	0	1.3	-2.5	-1.1	-5.3
3389025	-	fumC	99.93	1.769	1.14	1.349	2.172	-0.6	-0.4	0.3	0.2	0.9	-8.6
3389042	-	fumC	98.7	0.001	0.454	0.001	1.241	8.8	0	10.3	-8.8	1.5	-3.4
3390063	-	fumC	25.2	0.134	0.879	0.2	0.582	2.7	0.6	2.1	-2.1	-0.6	-8.1
3418557	+	fhuD	8.86	0.199	3.352	0.02	3.026	4.1	-3.3	3.9	-7.4	-0.1	-13.6
3418580	+	fhuD	11.29	0.388	0.32	0.445	0.944	-0.3	0.2	1.3	0.5	1.6	-7.2
3418729	+	fhuD	27	0.001	0.883	0.152	0.973	9.8	7.2	9.9	-2.5	0.1	-7.3
3418744	+	fhuD	28.59	0.001	0.905	0.251	0.534	9.8	8	9.1	-1.9	-0.8	-5.7
3419018	+	fhuD	57.49	0.336	0.518	1.112	0.837	0.6	1.7	1.3	1.1	0.7	-7.3
3635180	-	hag	78.91	0.291	0.263	0.49	0.001	-0.1	0.8	-8.2	0.9	-8	-6.7
3635289	-	hag	66.99	0.34	0.139	1.414	0.15	-1.3	2.1	-1.2	3.3	0.1	-2
3635299	-	hag	65.9	0.374	0.064	1.285	0.144	-2.5	1.8	-1.4	4.3	1.2	-1.7
3635323	-	hag	63.28	0.001	0.814	0.498	1.519	9.7	9	10.6	-0.7	0.9	-6.5
3635330	-	hag	62.51	0.001	0.81	0.703	0.94	9.7	9.5	9.9	-0.2	0.2	-6.3
3635392	-	hag	55.74	0.238	0.326	0.476	0.014	0.5	1	-4.1	0.5	-4.5	-7.6
3635660	-	hag	26.45	0.414	0.39	1.646	0.569	-0.1	2	0.5	2.1	0.5	-4
3635681	-	hag	24.15	0.029	0.118	0.555	0.2	2	4.3	2.8	2.2	0.8	-1.2
3635901	-	hag	0.11	0.227	1.137	1.003	1.834	2.3	2.1	3	-0.2	0.7	-3.1
3707260	+	ywsB	21.79	0.791	0.302	0.032	0.404	-1.4	-4.6	-1	-3.2	0.4	-3.9
3741240	+	ywpF	14.36	0.001	1.191	0.001	2.828	10.2	0	11.5	-10.2	1.2	-1.5
3741477	+	ywpF	72.02	0.199	0.737	2.528	0.877	1.9	3.7	2.1	1.8	0.3	-5.1
3778219	-	murAA	79.41	0.294	0.787	0.272	0.668	1.4	-0.1	1.2	-1.5	-0.2	-8.8
3778247	-	murAA	77.27	0.803	0.886	0.916	1.556	0.1	0.2	1	0	0.8	-4.8
3778543	-	murAA	54.69	1.263	0.254	0.894	0.418	-2.3	-0.5	-1.6	1.8	0.7	-5.1
3778612	-	murAA	49.43	0.99	1.414	0.931	1.152	0.5	-0.1	0.2	-0.6	-0.3	-13.8
3778770	-	murAA	37.38	0.61	0.537	0.445	0.809	-0.2	-0.5	0.4	-0.3	0.6	-6.9
3778946	-	murAA	23.95	1.956	1.63	0.853	1.893	-0.3	-1.2	0	-0.9	0.2	-12.2
3779139	-	murAA	9.23	0.001	0.716	0.001	0.001	9.5	0	0	-9.5	-9.5	-9.5
3779159	-	murAA	7.7	0.113	0.583	0.293	1.181	2.4	1.4	3.4	-1	1	-4.2
3805223	-	glpX	86.23	0.001	0.072	1.557	0.303	6.2	10.6	8.2	4.4	2.1	-7.7
3811199	-	pyrG	68.53	0.351	0.21	0.284	1.692	-0.7	-0.3	2.3	0.4	3	-6.6
3811644	-	pyrG	40.86	0.758	0.384	0.99	0.239	-1	0.4	-1.7	1.4	-0.7	-5
3812951	-	rpoE	21.65	0.107	1.004	0.295	0.818	3.2	1.5	2.9	-1.8	-0.3	-7.6
3812991	-	rpoE	13.98	0.218	4.192	0.119	2.847	4.3	-0.9	3.7	-5.1	-0.6	-1
3813005	-	rpoE	11.3	0.32	3.97	0.163	2.586	3.6	-1	3	-4.6	-0.6	-7.3
3813012	-	rpoE	9.96	0.076	4.707	0.001	2.649	6	-6.2	5.1	-12.2	-0.8	-8.1
3835103	-	argS	13.05	0.781	0.664	1.882	0.96	-0.2	1.3	0.3	1.5	0.5	-7.6
3990680	-	galE	28.24	0.001	0.263	0.097	1.275	8	6.6	10.3	-1.4	2.3	-7
4066905	-	yxeC	25.31	0.829	1.465	0.652	0.84	0.8	-0.3	0	-1.2	-0.8	0
4066912	-	yxeC	23.56	0.843	0.85	0.646	1.384	0	-0.4	0.7	-0.4	0.7	0
4215267	-	rpmH	91.11	1.368	12.194	2.447	10.909	3.2	0.8	3	-2.3	-0.2	-6.4
