# Supplementary material for: Analysis of mRNA Decay Intermediates in Bacillus subtilis 3′ Exoribonuclease and RNA Helicase Mutant Strains
Source: mBio. 2022 Mar 21;13(2):e00400-22. doi: 10.1128/mbio.00400-22 (PMC9040804; doi:10.1128/mbio.00400-22)
Supplement: TABLE S5 [file mbio.00400-22-st005.xlsx]

## Sheet: WT
Coord	Strand	Gene	Stop Codon	Terminator	Cv
17398	+	guaB	17435	17381	6.08979
44817	-	abrB	44849	44797	8.30213
53031	+	veg	53055	53021	4.07897
78916	+	ftsH	78946	78897	5.51371
677868	-	bdhA	677911	677867	25.2118
694514	+	guaA	694607	694280	20.0571
694589	+	guaA	694607	694280	29.6294
924189	+	yfhC	924210	924171	10.6539
984249	-	cspB	984264	984215	40.5924
1613167	+	divIVA	1613325	1613015	7.11775
1718677	+	rpsB	1718721	1718673	8.51998
1718699	+	rpsB	1718721	1718673	7.67337
1718721	+	rpsB	1718721	1718673	232.678
2636082	+	rpsT	2636119	2636080	12.8509
2854879	-	rpmA	2854880	2854838	4.95815
2966371	-	speD	2966413	2966340	3.22939
3310741	+	yutI	3310761	3310720	8.20528
3389025	-	fumC	3389025	3388984	5.93777
3634985	-	hag	3634988	3634949	2.82525
3707700	+	ywsB	3707719	3707680	12.5891
3833607	-	argS	3833650	3833606	9.84893

## Sheet: pnpA
Coord	Strand	Gene	Stop Codon	Terminator	Cv
44817	-	abrB	44849	44797	12.0866
78917	+	ftsH	78946	78897	10.3993
158516	+	salA	158519	158478	10.0748
202104	+	glmS	202126	202079	7.59722
677868	-	bdhA	677911	677867	32.6016
694565	+	guaA	694607	694280	214.017
694590	+	guaA	694607	694280	23.1371
798260	+	ltaSA	798285	798233	12.0798
944941	+	perR	944962	944924	5.83267
984251	-	cspB	984264	984215	94.0986
1204731	-	yjzD	1204731	1204689	4.62445
1219194	-	yjbE	1228135	1219137	65.543
1228093	+	spxA	1228139	1228092	4.96081
1613279	+	divIVA	1613325	1613015	40.1271
1718698	+	rpsB	1718721	1718673	9.9877
1718721	+	rpsB	1718721	1718673	334.192
2636081	+	rpsT	2636119	2636080	27.0122
2636101	+	rpsT	2636119	2636080	110.323
2854857	-	rpmA	2854880	2854838	22.0831
2884780	-	clpX	2884781	2884735	6.4643
2886273	-	tig	2886315	2886254	5.55992
2886286	-	tig	2886315	2886254	4.13884
2886292	-	tig	2886315	2886254	3.61576
2966371	-	speD	2966413	2966340	2.95397
2966383	-	speD	2966413	2966340	2.78889
3310742	+	yutI	3310761	3310720	11.0461
3777923	-	murAA	3777949	3777903	5.3935

## Sheet: cshA
Coord	Strand	Gene	Stop Codon	Terminator	Cv
17396	+	guaB	17435	17381	4.66653
78917	+	ftsH	78946	78897	3.05166
202104	+	glmS	202126	202079	10.1758
677868	-	bdhA	677911	677867	116.625
694514	+	guaA	694607	694280	4.9862
694589	+	guaA	694607	694280	26.0634
924189	+	yfhC	924210	924171	16.4383
984249	-	cspB	984264	984215	37.0504
1613166	+	divIVA	1613325	1613015	16.9744
1718677	+	rpsB	1718721	1718673	9.51156
1718721	+	rpsB	1718721	1718673	342.529
2636082	+	rpsT	2636119	2636080	8.82301
2854878	-	rpmA	2854880	2854838	8.30652
3310732	+	yutI	3310761	3310720	3.20314
3310742	+	yutI	3310761	3310720	7.99922
3634985	-	hag	3634988	3634949	20.0807
3833607	-	argS	3833650	3833606	6.62674

## Sheet: pnpAD493A
Coord	Strand	Gene	Stop Codon	Terminator	Cv
78917	+	ftsH	78946	78897	9.2232
202104	+	glmS	202126	202079	10.4814
677867	-	bdhA	677911	677867	24.1381
694538	+	guaA	694607	694280	3.05902
694565	+	guaA	694607	694280	156.766
694589	+	guaA	694607	694280	32.5219
798260	+	ltaSA	798285	798233	11.9847
924189	+	yfhC	924210	924171	22.7267
984251	-	cspB	984264	984215	74.1854
1219195	-	yjbE	1228135	1219137	63.7235
1228101	+	spxA	1228139	1228092	5.32277
1613015	+	divIVA	1613325	1613015	3.63531
1613279	+	divIVA	1613325	1613015	24.7756
1655577	-	rpmB	1655600	1655558	19.3052
1718699	+	rpsB	1718721	1718673	15.8152
1718721	+	rpsB	1718721	1718673	220.615
2636081	+	rpsT	2636119	2636080	21.7406
2636100	+	rpsT	2636119	2636080	132.314
2854857	-	rpmA	2854880	2854838	41.2174
2884780	-	clpX	2884781	2884735	8.24257
2886273	-	tig	2886315	2886254	9.56549
2886304	-	tig	2886315	2886254	4.69391
2966372	-	speD	2966413	2966340	4.12477
3310741	+	yutI	3310761	3310720	9.0053
3707700	+	ywsB	3707719	3707680	8.39926
3777923	-	murAA	3777949	3777903	3.41374
3833607	-	argS	3833650	3833606	7.91235

## Sheet: legend
Table S5. 3' UTR 3' ends identified in each strain.
Column A (Coord), genomic coordinate of the identified 3' end.
Column B (Strand), strand information of the identified 3' end.
Column C (Gene), 3' UTR of gene in which the 3' end was identified.
Column D (Stop Codon), genomic coordinate of the stop codon of the transcript in which the 3' end was identified.
Column E (Terminator), genomic coordinate of the terminator of the transcript in which the 3' end was identified.
Column F (Cv), normalized Cv peak height of the 3' end.
