# Supplementary material for: Analysis of mRNA Decay Intermediates in Bacillus subtilis 3′ Exoribonuclease and RNA Helicase Mutant Strains
Source: mBio. 2022 Mar 21;13(2):e00400-22. doi: 10.1128/mbio.00400-22 (PMC9040804; doi:10.1128/mbio.00400-22)
Supplement: TABLE S6 [file mbio.00400-22-st006.xlsx]

## Sheet: Supplemental Table 6
Gene	WT (read/base)	ΔpnpA (read/base)	Δrnr (read/base)	ΔpnpAΔrnr (read/base)	5_3_Ratio_WT	5_3_Ratio_ΔpnpA	RR ΔpnpA	5_3_Ratio_Δrnr	RR Δrnr	5_3_Ratio_ΔpnpAΔrnr	RR ΔpnpAΔrnr
BSU00010,dnaA	3.00959	3.13724	7.06131	5.45921	0.404418	0.718982	1.77782	0.594584	1.47022	0.799959	1.97805
BSU00020,dnaN	5.87794	4.2372	7.60221	6.99567	0.514817	0.603163	1.17161	0.647789	1.25829	0.724183	1.40668
BSU00030,yaaA	2.57782	4.2764	4.66965	5.74249	0.567033	0.523441	0.923123	0.529097	0.933099	0.53683	0.946735
BSU00040,recF	9.34688	10.1167	11.5563	13.1143	0.718234	0.562011	0.782489	0.651069	0.906486	0.760738	1.05918
BSU00050,yaaB	8.38625	10.2056	10.5	9.4745	1.10383	1.70347	1.54324	1.23432	1.11822	1.40469	1.27256
BSU00060,gyrB	11.9876	12.8744	12.4829	10.1863	0.477385	0.717108	1.50216	0.693606	1.45293	0.727903	1.52477
BSU00070,gyrA	10.5655	11.3807	16.3146	10.6582	0.516166	0.569276	1.10289	0.66694	1.2921	0.729135	1.4126
BSU00090,guaB	18.644	9.05588	24.4092	21.3134	0.427295	0.487843	1.1417	0.570851	1.33596	0.65577	1.5347
BSU00100,dacA	4.95067	3.5532	12.9134	7.22593	0.329065	0.510265	1.55065	0.485809	1.47633	0.600593	1.82515
BSU00110,yaaD	13.7447	5.90637	15.7531	8.16932	0.654721	0.806877	1.2324	0.740032	1.1303	0.779631	1.19078
BSU00120,yaaE	23.2884	8.49669	23.01	11.0476	0.724005	0.970961	1.3411	0.863294	1.19239	0.978409	1.35138
BSU00130,serS	25.6449	13.6075	16.234	8.59095	0.688071	0.833068	1.21073	0.87476	1.27132	0.761659	1.10695
BSU00140,dck	6.06908	5.81315	4.79246	4.57949	1.08904	1.18238	1.08571	1.27087	1.16696	1.29474	1.18887
BSU00150,dgk	3.92826	6.33308	4.18576	5.53676	0.678386	1.0384	1.53069	0.731925	1.07892	1.50501	2.21852
BSU00190,dnaX	2.01705	2.24402	3.96336	3.78485	0.745232	0.93898	1.25998	0.65649	0.880919	2.15748	2.89504
BSU00200,yaaK	6.26667	7.4423	15.022	7.29453	0.522844	0.635833	1.2161	0.67757	1.29593	0.48816	0.933662
BSU00210,recR	3.23176	4.25164	6.51014	5.35886	0.832883	0.800211	0.960772	0.995912	1.19574	0.864258	1.03767
BSU00220,yaaL	4.83192	4.08668	7.30528	5.83742	1.16424	1.32918	1.14167	1.23626	1.06186	1.10743	0.951206
BSU00260,yaaN	6.05959	3.44046	2.25037	1.75099	0.895236	0.553465	0.618234	0.575326	0.642653	0.686835	0.767212
BSU00270,yaaO	3.23894	2.30249	2.56354	2.36215	0.896372	0.800175	0.892682	0.687133	0.766572	0.662689	0.739302
BSU00280,tmk	4.22835	3.10901	3.85825	3.07407	0.757416	0.640639	0.845822	0.670971	0.88587	0.612884	0.809178
BSU00290,yaaQ	9.4735	7.90604	7.57051	10.4647	0.914257	1.04798	1.14627	1.10148	1.20478	1.1412	1.24823
BSU00300,yaaR	8.48522	5.4563	6.20213	5.27534	1.17624	1.09829	0.933734	1.14671	0.974893	1.21605	1.03385
BSU00310,holB	7.84807	6.11034	6.22583	5.96597	0.813032	0.792787	0.975099	0.812503	0.999349	0.804285	0.989241
BSU00320,yaaT	12.1035	8.5787	9.26544	6.62667	0.783682	0.781664	0.997424	0.836158	1.06696	0.813633	1.03822
BSU00330,yabA	15.5502	9.32598	9.75729	7.07763	1.61116	2.1528	1.33618	1.86321	1.15644	2.04626	1.27006
BSU00340,yabB	1.94397	2.73296	2.72461	1.9367	0.806856	0.834273	1.03398	0.756172	0.937184	0.865523	1.07271
BSU00350,yazA	2.11381	2.76412	3.07283	1.96782	1.14663	1.23748	1.07923	1.1926	1.0401	1.16037	1.01199
BSU00360,yabC	2.31188	3.38355	2.83787	2.1535	1.02635	0.837261	0.815763	1.05266	1.02563	0.919747	0.896131
BSU00370,abrB	59.1797	36.2287	19.045	14.3434	1.05092	1.27492	1.21315	1.10396	1.05047	1.17839	1.12129
BSU00380,metS	6.65235	3.35111	6.85624	5.8278	0.288822	0.541003	1.87314	0.592816	2.05253	0.574682	1.98975
BSU00390,yabD	1.91385	1.214	1.67388	1.15683	0.56893	0.986184	1.7334	0.907816	1.59566	0.754604	1.32636
BSU00400,yabE	2.3765	3.35656	2.76182	9.00404	0.38609	2.17622	5.63656	0.572677	1.48327	2.52768	6.54685
BSU00420,ksgA	1.52693	2.17474	3.57774	2.76676	0.662977	0.724826	1.09329	0.996386	1.5029	0.786841	1.18683
BSU00440,veg	195.018	152.19	81.1895	48.6735	1.08044	1.35558	1.25466	0.871491	0.806608	0.980748	0.907731
BSU00460,ipk	1.31727	2.92722	3.90462	3.59192	0.410564	0.357034	0.869618	0.427059	1.04018	0.440133	1.07202
BSU00470,purR	8.41838	7.78412	10.446	8.86707	0.250302	0.442159	1.7665	0.397071	1.58636	0.477213	1.90655
BSU00480,yabJ	17.7627	10.5637	16.3443	12.5571	1.83203	1.8614	1.01603	1.89096	1.03217	1.82204	0.994547
BSU00490,spoVG	90.0282	6.90363	48.9628	44.1633	0.955789	1.31843	1.37942	1.0853	1.1355	1.1728	1.22705
BSU00500,glmU	4.81381	3.5966	13.4478	9.50646	0.520852	0.865582	1.66186	0.842374	1.6173	0.981145	1.88373
BSU00510,prs	14.5504	6.40395	21.5894	13.7918	0.469522	0.621855	1.32444	0.683229	1.45516	0.686053	1.46117
BSU00520,ctc	145.928	125.71	33.9086	25.5021	0.71798	0.718398	1.00058	1.0828	1.50812	1.10167	1.5344
BSU00530,pth	10.0152	17.3342	4.32667	4.00015	0.901121	0.800517	0.888358	0.779362	0.864881	0.652846	0.724483
BSU00540,yabK	10.8716	19.578	4.67405	4.42594	1.49519	1.61101	1.07746	1.35922	0.909061	1.40039	0.936599
BSU00550,mfd	5.1072	7.67709	4.61867	3.43613	0.609694	0.718263	1.17807	0.501255	0.822143	0.659453	1.08161
BSU00560,spoVT	7.65766	9.31838	6.00372	4.38537	1.26296	1.54817	1.22583	1.2847	1.01721	1.34037	1.06129
BSU00580,yabN	3.0322	3.95107	3.85313	3.21764	0.523745	0.78939	1.5072	0.745583	1.42356	0.91384	1.74482
BSU00590,yabO	6.6481	6.34054	5.68192	3.95562	0.902191	1.21655	1.34844	1.11316	1.23384	1.06838	1.18421
BSU00600,yabP	9.54649	6.47594	6.27762	4.69203	0.863071	0.922605	1.06898	0.844433	0.978405	0.923861	1.07043
BSU00610,yabQ	7.28441	6.01229	5.30391	3.47086	0.835688	0.813437	0.973374	0.760147	0.909607	0.883504	1.05722
BSU00620,divIC	14.8675	12.4366	11.5957	6.70412	0.885365	1.1223	1.26762	1.06702	1.20517	0.854686	0.965348
BSU00630,yabR	16.7153	12.1143	18.113	12.5523	1.42648	1.73229	1.21438	1.3729	0.962441	1.3684	0.959283
BSU00670,tilS	3.65011	5.91981	4.61794	11.8411	0.390924	0.665226	1.70168	0.32893	0.841415	1.40997	3.60675
BSU00680,hprT	8.36813	13.5996	14.12	17.6413	0.502099	0.447708	0.891672	0.489984	0.97587	0.453185	0.90258
BSU00690,ftsH	48.5403	45.1543	46.5085	69.5104	0.363239	0.63685	1.75325	0.631568	1.73871	0.644862	1.77531
BSU00700,coaX	3.16768	3.38879	3.61594	3.43296	0.427002	0.659683	1.54492	0.594188	1.39154	0.667135	1.56237
BSU00710,hslO	9.30267	6.50289	7.90627	6.49624	0.669768	1.0716	1.59995	0.909939	1.35859	0.986442	1.47281
BSU00720,yacD	1.79696	1.26085	2.41508	1.79552	0.630338	0.698474	1.10809	0.642745	1.01968	0.654898	1.03896
BSU00730,cysK	12.1905	3.43205	8.71517	7.53112	0.507232	0.605018	1.19278	0.704225	1.38837	0.620356	1.22302
BSU00740,pabB	1.70116	5.25096	1.71931	5.27505	0.258625	0.0356863	0.137985	0.295489	1.14254	0.0473722	0.18317
BSU00750,pabA	5.11924	5.2732	4.69298	7.99126	0.901104	0.997462	1.10693	1.1032	1.22428	1.07589	1.19397
BSU00760,pabC	2.88964	3.33158	2.99518	5.15528	1.0794	0.967142	0.896002	1.12837	1.04537	1.09559	1.015
BSU00770,sul	4.67865	5.23705	5.42332	8.2371	0.578813	0.77034	1.3309	0.595983	1.02966	0.799446	1.38118
BSU00780,folB	6.57199	7.94906	7.45915	9.62505	1.05078	0.960258	0.913851	1.04144	0.991106	1.05357	1.00265
BSU00790,folK	6.55569	9.18469	8.69289	10.6054	0.934828	0.843869	0.9027	0.692922	0.741229	0.709266	0.758712
BSU00800,yazB	8.27104	11.6299	12.5312	15.5461	1.36938	1.5953	1.16498	1.5577	1.13753	1.43578	1.04849
BSU00810,dusB	7.6636	13.9787	12.8956	17.1004	0.897963	0.777695	0.866066	0.775237	0.863328	0.808137	0.899967
BSU00820,lysS	11.467	14.931	13.3171	15.9363	0.61866	1.13114	1.82837	0.985669	1.59323	1.20011	1.93986
BSU00830,ctsR	9.88248	10.2434	3.11514	2.41922	0.704781	0.737246	1.04606	0.712503	1.01096	0.816955	1.15916
BSU00840,mcsA	12.1666	12.442	4.22498	3.72364	0.87873	0.74989	0.853379	0.76288	0.868162	0.750842	0.854463
BSU00850,mcsB	15.6393	13.7248	5.71395	3.89906	0.700653	0.713036	1.01767	0.658702	0.940125	0.807562	1.15259
BSU00860,clpC	39.3913	19.5986	10.2997	7.54719	0.544738	0.935736	1.71777	0.716314	1.31497	0.66423	1.21936
BSU00870,radA	4.17762	6.05457	3.042	11.7329	0.631685	0.561446	0.888807	0.470682	0.745121	0.130788	0.207046
BSU00880,yacK	4.57365	5.51187	3.45711	2.37306	0.819315	1.06925	1.30505	0.843388	1.02938	0.999267	1.21964
BSU00890,yacL	7.45976	7.25627	4.55967	2.53531	0.721772	0.816097	1.13068	0.576205	0.79832	0.762172	1.05597
BSU00900,ispD	9.00776	8.48674	6.49744	2.72702	6.80926	2.81209	0.41298	3.10188	0.455538	6.46451	0.949371
BSU00920,gltX	14.9228	13.0955	14.4669	14.7655	0.398382	0.590897	1.48324	0.639499	1.60524	0.402514	1.01037
BSU00930,cysE	2.53944	2.71925	2.54569	1.63985	0.652558	0.586335	0.898518	0.638516	0.978481	0.601733	0.922113
BSU00940,cysS	5.08342	3.85075	3.56284	2.4702	0.565287	0.681262	1.20516	0.75376	1.33341	0.733033	1.29675
BSU00950,mrnC	5.92875	4.96258	4.18898	2.8485	1.17012	0.883536	0.755083	1.04642	0.894288	1.09252	0.933688
BSU00960,rlmB	5.72969	6.03489	4.23555	2.78031	0.890702	0.736167	0.826502	0.956	1.07331	0.913925	1.02607
BSU00970,yacP	5.42153	6.07755	4.0695	2.05412	1.28036	1.21471	0.948725	1.36899	1.06922	1.87895	1.46752
BSU00980,sigH	7.53279	9.21142	6.34196	6.74499	0.919782	1.79467	1.95119	0.926347	1.00714	1.39512	1.5168
BSU00990,rpmG	23.4815	14.6036	17.7899	12.2898	0.718474	0.759334	1.05687	0.749418	1.04307	0.729129	1.01483
BSU01000,secE	23.1873	14.4016	16.9177	11.914	1.24134	1.26949	1.02267	1.32605	1.06824	1.33197	1.07301
BSU01010,nusG	3.01918	3.24104	9.55023	6.42551	0.607824	0.691464	1.13761	0.660512	1.08668	0.705977	1.16148
BSU01020,rplK	252.465	207.29	451.924	311.359	0.841021	0.936162	1.11313	0.862133	1.0251	0.927723	1.10309
BSU01030,rplA	119.983	151.997	221.352	174.23	0.704949	0.786257	1.11534	0.842025	1.19445	0.798762	1.13308
BSU01040,rplJ	441.936	372.339	532.354	309.403	0.806821	0.92419	1.14547	0.945313	1.17165	1.10306	1.36717
BSU01050,rplL	620.521	406.141	613.456	315.896	1.18916	1.16355	0.978464	1.31239	1.10363	1.16408	0.978908
BSU01060,ybxB	4.78359	30.3694	9.15633	20.8768	1.19202	2.18944	1.83675	1.20114	1.00766	2.4917	2.09033
BSU01070,rpoB	33.4746	44.9007	44.8285	46.9583	0.506053	0.373618	0.738298	0.49477	0.977703	0.590674	1.16722
BSU01080,rpoC	72.2275	89.3111	64.9407	62.5663	0.586997	0.583845	0.99463	0.635695	1.08296	0.608948	1.0374
BSU01090,ybxF	124.674	311.513	326.815	246.226	0.871701	0.794122	0.911004	0.749515	0.859831	0.907972	1.04161
BSU01100,rpsL	144.034	284.813	403.92	261.242	0.696307	0.689948	0.990867	0.726154	1.04286	0.675386	0.969954
BSU01110,rpsG	183.177	319.807	405.4	288.614	0.833188	0.853595	1.02449	0.924581	1.10969	0.867721	1.04145
BSU01120,fusA	258.011	395.629	416.292	346.22	0.711634	0.742562	1.04346	0.926044	1.30129	0.987473	1.38761
BSU01130,tufA	776.735	719.686	755.155	612.32	0.785836	1.07804	1.37184	1.025	1.30434	0.948904	1.20751
BSU01150,rpsJ	159.56	392.086	363.849	289.227	1.04999	1.48275	1.41215	1.00328	0.955511	1.71744	1.63567
BSU01160,rplC	166.783	249.954	330.483	196.689	0.8757	0.953164	1.08846	1.03788	1.1852	0.997579	1.13918
BSU01170,rplD	224.413	297.462	343.602	234.422	0.702408	0.797175	1.13492	0.910372	1.29607	0.828631	1.1797
BSU01180,rplW	297.685	362.652	386.668	252.909	0.887248	0.899828	1.01418	0.918439	1.03516	0.935022	1.05385
BSU01190,rplB	312.127	377.88	417.654	243.202	0.929387	0.909577	0.978685	1.03281	1.11128	1.2115	1.30354
BSU01200,rpsS	331.085	500.582	398.659	261.791	1.07505	0.953923	0.887325	0.940616	0.874948	0.898767	0.836021
BSU01210,rplV	307.851	530.505	367.092	265.157	1.12705	1.03073	0.914542	1.24118	1.10126	1.10157	0.977389
BSU01220,rpsC	279.702	516.582	343.557	257.516	0.894812	0.838524	0.937095	0.863324	0.96481	0.835551	0.933773
BSU01230,rplP	301.235	540.288	310.277	237.984	0.944003	1.1658	1.23495	1.11468	1.1808	1.12502	1.19176
BSU01240,rpmC	403.17	663.746	418.779	310.109	1.02707	0.946844	0.921884	0.936978	0.912278	0.940114	0.915331
BSU01250,rpsQ	410.488	675.295	412.92	306.056	0.991432	1.15042	1.16036	1.13351	1.1433	1.11884	1.1285
BSU01260,rplN	368.478	539.398	392.524	239.274	0.977518	0.904618	0.925423	0.874932	0.895055	1.09929	1.12457
BSU01270,rplX	371.043	471.158	371.221	206.121	1.14203	1.17138	1.0257	1.17131	1.02564	1.14632	1.00376
BSU01280,rplE	331.289	457.412	339.009	198.889	1.07408	1.00303	0.933852	1.09968	1.02384	1.08018	1.00568
BSU01290,rpsN	390.111	539.816	389.747	243.111	1.03854	1.16842	1.12506	1.05424	1.01512	1.02814	0.989986
BSU01300,rpsH	329.012	439.999	336.388	194.31	0.894703	0.827385	0.924759	0.872398	0.975069	0.938362	1.0488
BSU01310,rplF	300.611	497.174	319.22	209.712	1.02217	0.916936	0.897052	1.0851	1.06157	0.945411	0.92491
BSU01320,rplR	325.975	559.58	377.37	231.887	1.15079	1.04245	0.905851	1.08248	0.940639	1.1879	1.03225
BSU01330,rpsE	301.246	529.917	331.699	202.006	0.87699	1.03153	1.17622	0.962916	1.09798	0.864401	0.985646
BSU01340,rpmD	415.851	628.067	409.937	234.654	1.07613	1.11643	1.03745	1.14107	1.06034	1.18982	1.10564
BSU01350,rplO	394.711	544.6	404.187	228.651	0.875234	1.10993	1.26816	0.99075	1.13198	0.987235	1.12797
BSU01360,secY	290.345	443.545	315.735	199.804	0.999818	1.11678	1.11698	1.06539	1.06559	1.12555	1.12576
BSU01370,adk	263.313	433.399	302.765	177.129	1.07908	0.918797	0.851463	1.10639	1.02531	1.12592	1.04341
BSU01380,mapA	231.12	403.775	300.678	155.488	1.02574	0.836571	0.815579	0.726209	0.707987	0.742391	0.723763
BSU01389,ybzG	297.627	508.467	366.349	200.652	0.861458	0.898728	1.04326	0.898247	1.0427	0.877087	1.01814
BSU01390,infA	300.428	534.821	381.788	219.69	0.978717	1.04855	1.07135	1.05451	1.07744	0.988413	1.00991
BSU01400,rpmJ	448.604	748.905	507.717	294.03	1.06595	1.0332	0.969276	1.10142	1.03328	1.07806	1.01136
BSU01410,rpsM	258.493	476.577	310.266	191.895	0.963839	0.859326	0.891566	1.00573	1.04346	0.93394	0.968979
BSU01420,rpsK	291.67	528.245	332.874	233.002	0.80905	0.754637	0.932744	0.804652	0.994563	0.737534	0.911604
BSU01430,rpoA	259.504	466.733	309.07	219.381	0.918322	1.00822	1.0979	0.965413	1.05128	1.07119	1.16646
BSU01440,rplQ	265.576	397.077	286.22	197.33	1.56913	1.56054	0.994523	1.50187	0.957134	1.58452	1.00981
BSU01450,cbiO	11.7966	25.6965	11.1449	13.0308	0.914611	2.14997	2.35069	1.03021	1.12639	4.02057	4.39593
BSU01460,cbiO	12.3011	17.7022	10.3441	5.70245	1.07524	1.02804	0.956102	0.997576	0.927772	0.99629	0.926577
BSU01470,ybaF	10.7977	15.7745	8.97406	4.6665	0.991167	0.904145	0.912202	0.895414	0.903394	1.01504	1.02409
BSU01480,truA	13.7935	50.4494	20.3543	9.76352	0.690874	0.276455	0.400153	0.387484	0.560861	0.547288	0.792167
BSU01490,rplM	77.3734	131.508	226.792	155.029	0.873573	1.17101	1.34048	1.10114	1.2605	0.964122	1.10365
BSU01500,rpsI	102.064	137.873	206.207	159.596	1.64987	1.91564	1.16108	1.9999	1.21215	1.88018	1.13959
BSU01510,ybaJ	3.40183	1.66237	3.32237	3.08314	0.932471	1.13922	1.22172	1.0793	1.15746	1.03008	1.10468
BSU01540,salA	51.1899	25.4324	20.2512	22.7808	0.761554	0.790375	1.03785	0.79451	1.04327	0.627656	0.824178
BSU01550,gerD	2.20953	6.73199	2.12869	9.2701	0.286183	0.230226	0.804471	0.36686	1.28191	0.177497	0.620223
BSU01560,kbaA	1.53135	2.08314	1.203	2.12873	0.656008	1.11602	1.70122	1.04904	1.59913	0.87991	1.34131
BSU01580,ybaR	1.17241	1.87033	1.79381	1.87708	0.571059	0.855249	1.49766	0.776029	1.35893	1.20755	2.11459
BSU01590,ybaS	1.58942	1.63086	1.39849	1.74172	0.595438	0.981991	1.64919	0.942664	1.58314	0.83374	1.40021
BSU01600,ybbA	4.19296	1.34094	2.62115	6.68127	1.07549	1.29837	1.20724	1.36874	1.27267	1.55305	1.44404
BSU01610,feuC	6.47768	1.78312	4.35742	9.47842	1.10942	1.18339	1.06668	1.18463	1.06779	1.19778	1.07964
BSU01620,feuB	9.3563	1.8932	5.67097	12.0827	1.92108	1.17318	0.610687	1.47988	0.770337	1.33728	0.69611
BSU01630,feuA	20.5762	2.31987	10.571	15.9922	0.872168	0.914408	1.04843	1.01951	1.16894	0.974607	1.11745
BSU01730,sigW	40.4947	39.1473	31.2901	13.9692	0.857897	1.03017	1.20081	0.89667	1.0452	1.38585	1.6154
BSU01740,rsiW	41.4145	32.5828	28.0011	10.829	1.17323	1.29717	1.10564	1.12416	0.958175	1.13026	0.963377
BSU01750,ybbP	3.12739	3.08697	3.1325	4.15545	0.524472	0.477038	0.909559	0.613805	1.17033	0.317284	0.60496
BSU01760,ybbR	4.53204	4.48005	6.09923	6.7459	1.05896	1.08802	1.02744	0.81685	0.771371	1.09656	1.03551
BSU01770,glmM	11.1201	7.91233	8.57362	9.84021	0.604279	0.794355	1.31455	0.964712	1.59647	0.903922	1.49587
BSU01780,glmS	25.5212	6.62101	26.4193	20.5843	0.431425	0.325766	0.755094	0.479454	1.11133	0.698605	1.6193
BSU02019,ybzI	9.00514	9.43485	5.03812	11.0789	1.42369	1.51935	1.06719	1.24485	0.874386	1.30671	0.917838
BSU02120,ybeC	13.0972	7.18566	4.41018	4.2101	0.566052	0.881921	1.55802	0.915288	1.61697	0.763771	1.34929
BSU02130,glpQ	35.3472	14.8237	6.85805	3.0107	0.786069	1.14525	1.45693	1.16981	1.48818	1.17269	1.49184
BSU02140,glpT	23.6137	14.4847	6.15176	3.03159	1.11562	1.15195	1.03256	0.99015	0.887535	0.924985	0.829123
BSU02260,ybfK	1.62261	2.0678	2.46939	1.56321	0.791857	0.732572	0.925133	0.842364	1.06378	0.871222	1.10023
BSU02270,pssA	6.45228	7.01319	7.08059	8.5392	0.657762	0.81543	1.2397	0.918179	1.39591	0.807368	1.22745
BSU02280,ybfM	7.59094	6.71615	6.6985	7.88481	1.15731	1.15343	0.996643	1.13755	0.982928	1.36424	1.1788
BSU02290,psd	7.18783	6.44329	7.12446	7.54752	0.807517	0.818285	1.01333	0.925127	1.14564	0.834194	1.03304
BSU02300,ybfN	1.49844	1.98894	1.80336	1.79599	1.43782	1.34414	0.934842	1.51398	1.05297	1.39113	0.967528
BSU02330,ybfQ	8.42724	7.04466	6.19092	5.38822	0.846607	0.696035	0.822146	0.727254	0.859022	0.753516	0.890042
BSU02350,nagP	5.15317	2.38728	1.73358	3.51835	0.720222	0.876799	1.2174	0.713455	0.990604	0.779503	1.08231
BSU02360,nagBB	6.78937	4.62022	2.42125	9.52065	1.17582	1.29345	1.10004	0.904394	0.769157	1.48004	1.25873
BSU02380,ybgB	1.4095	1.31732	1.1696	1.68417	1.47845	1.53918	1.04107	1.80817	1.22302	1.39803	0.945609
BSU02520,ycbJ	1.68691	1.0663	1.75791	1.30439	0.786831	0.943578	1.19921	0.939934	1.19458	1.06559	1.35428
BSU02720,yccF	2.97149	6.21917	6.18232	3.72948	0.486914	0.701843	1.44141	0.786105	1.61446	0.568818	1.16821
BSU02820,rapJ	1.50672	1.04307	1.54662	1.57741	0.710125	0.730071	1.02809	0.733891	1.03347	0.847566	1.19354
BSU02890,yceC	55.7159	43.1896	19.3137	6.00505	0.95558	0.957116	1.00161	0.727981	0.761821	0.430149	0.450145
BSU02900,yceD	54.8119	49.9336	26.4958	11.9413	1.00055	0.965537	0.965007	0.782708	0.782279	0.584074	0.583754
BSU02910,yceE	57.4006	49.9664	29.4696	16.7092	1.16807	1.35197	1.15744	1.20383	1.03061	0.978317	0.837549
BSU02920,yceF	61.2797	43.2628	25.012	16.5046	0.894131	0.909343	1.01701	0.956827	1.07012	0.80596	0.901388
BSU02930,yceG	9.51767	8.30259	4.58845	2.08254	1.00925	1.09615	1.0861	0.842326	0.834603	1.662	1.64676
BSU02940,yceH	9.8573	7.66422	5.67381	2.58646	1.07727	0.998318	0.926708	1.03582	0.96152	0.803963	0.746294
BSU02980,opuAA	1.9571	4.35677	2.71807	7.05668	0.480425	0.9688	2.01655	0.51098	1.0636	0.524037	1.09078
BSU02990,opuAB	4.12006	6.33964	4.43727	11.179	0.648561	0.778033	1.19963	0.855523	1.31911	0.850082	1.31072
BSU03000,opuAC	6.32181	8.3542	6.2673	11.8906	0.92003	1.00176	1.08884	0.91552	0.995098	0.990831	1.07696
BSU03040,amyE	2.49419	2.25698	1.84177	2.48438	0.229696	0.567482	2.47058	0.532351	2.31763	0.808988	3.52199
BSU03050,ldh	527.583	228.084	84.2123	68.352	0.901214	0.693574	0.7696	0.859501	0.953715	0.746475	0.828299
BSU03060,lctP	280.093	157.531	42.1088	32.7147	0.988297	1.05263	1.0651	1.69667	1.71676	2.54716	2.57732
BSU03070,mdr	1.30441	4.26102	2.81409	2.65439	0.535834	0.738575	1.37837	0.792745	1.47946	0.81604	1.52294
BSU03130,nadE	25.2659	13.2758	16.5837	9.3988	0.553627	0.667221	1.20518	0.880401	1.59024	0.725599	1.31063
BSU03220,ycgO	1.55814	4.20638	2.89304	5.22025	2.17145	2.29296	1.05596	1.51591	0.698112	2.19853	1.01247
BSU03240,ycgQ	2.68047	1.31112	2.53466	2.21636	0.58458	1.13109	1.93487	0.784937	1.34274	0.813872	1.39223
BSU03270,ycgT	3.86241	2.72207	4.55761	2.87997	0.366388	0.500026	1.36474	0.497055	1.35663	0.183626	0.501179
BSU03280,nasF	6.07149	3.70894	6.83143	7.37471	0.764049	0.83562	1.09367	0.827591	1.08316	0.845416	1.10649
BSU03290,nasE	3.83577	2.86134	3.15003	4.43619	0.547994	0.432133	0.788573	0.307004	0.560233	0.428912	0.782695
BSU03370,yckA	4.57057	4.76909	6.98423	5.40986	1.58579	1.57794	0.995051	1.41325	0.891201	1.48327	0.935352
BSU03380,yckB	2.77803	4.17872	6.04404	3.63371	0.45807	0.720372	1.57263	0.743253	1.62258	0.554232	1.20993
BSU03420,nin	6.87229	1.21509	6.12508	2.8154	1.52457	1.85544	1.21702	1.93983	1.27237	1.39528	0.915194
BSU03430,nucA	5.61936	1.69818	6.90543	3.53764	0.917355	1.13164	1.23359	0.983283	1.07187	1.1021	1.20139
BSU03480,srfAA	27.7723	11.1806	48.4449	30.1816	0.25055	0.207399	0.827775	0.46118	1.84067	0.485955	1.93955
BSU03490,srfAB	40.2529	20.1219	61.6536	42.0018	0.940661	0.96765	1.02869	0.844724	0.898011	0.918786	0.976745
BSU03500,comS	64.6633	36.6303	96.4159	75.9925	1.12117	1.1703	1.04382	1.11749	0.996725	1.03472	0.922897
BSU03510,srfAC	36.8563	19.423	64.7843	44.7536	0.92944	0.906952	0.975804	0.879367	0.946125	0.791744	0.85185
BSU03520,srfAD	43.7193	20.0118	66.0028	47.5044	1.15734	1.27405	1.10084	1.39702	1.20709	1.59592	1.37895
BSU03590,tcyC	6.83972	5.77498	5.11217	3.9986	1.22814	1.04629	0.851927	1.0226	0.83264	1.03814	0.845296
BSU03600,tcyB	6.40125	6.04422	5.05857	4.11193	1.36195	1.21868	0.894804	1.21654	0.893236	1.18506	0.870124
BSU03610,tcyA	14.682	8.69342	10.973	5.37612	0.851276	0.948484	1.11419	1.04478	1.22731	0.858285	1.00823
BSU03670,dtpT	3.77778	3.72048	4.35947	3.25044	0.277811	0.463459	1.66825	0.497538	1.79092	0.643849	2.31758
BSU03760,yclK	1.53111	1.31565	1.32875	1.14644	0.93267	0.748735	0.802787	0.792633	0.849854	1.08182	1.15992
BSU03770,rapC	4.58542	3.00502	5.17403	6.13613	0.28876	0.822107	2.84702	0.685943	2.37548	1.08988	3.77435
BSU03780,phrC	25.7119	4.06746	11.0518	7.44943	1.81761	1.66086	0.913759	1.65022	0.907906	1.61977	0.891152
BSU03800,yclN	10.1255	16.7796	23.4627	36.7707	0.720242	0.783426	1.08773	0.860573	1.19484	0.883505	1.22668
BSU03810,yclO	13.1828	14.5037	26.244	33.1835	1.05585	1.24445	1.17862	1.16172	1.10027	1.12717	1.06755
BSU03820,yclP	18.4719	21.3569	29.2101	41.2745	0.899321	1.05064	1.16826	1.16476	1.29515	1.26393	1.40543
BSU03830,yclQ	28.6668	15.3373	34.6003	38.4776	0.759535	1.47078	1.93642	0.855329	1.12612	0.994079	1.3088
BSU03840,ycnB	1.08236	2.23627	1.55752	1.74376	0.633441	0.613038	0.96779	0.756532	1.19432	0.725598	1.14549
BSU03860,ycnD	5.11475	2.12733	2.59721	2.88896	0.897572	0.899918	1.00261	0.989484	1.1024	1.21853	1.35758
BSU03870,ycnE	5.18353	2.11271	2.79761	2.91441	0.806731	0.663961	0.823027	0.804195	0.996857	0.657284	0.81475
BSU03880,yczG	2.45882	1.6112	2.97388	5.16806	1.03759	1.064	1.02546	0.905902	0.873085	0.926002	0.892457
BSU03910,gabD	5.26651	3.53528	1.87125	4.53201	0.487906	0.556987	1.14158	0.527565	1.08128	0.526552	1.07921
BSU03940,ycnI	3.1885	4.54179	4.25193	3.28526	1.11357	1.06036	0.95221	1.28922	1.15773	1.44488	1.29751
BSU03950,ycnJ	1.7052	2.93722	3.11485	2.88202	0.548203	0.760032	1.38641	0.906369	1.65335	0.900144	1.64199
BSU03960,ycnK	1.15427	3.96913	3.2214	8.19944	0.97821	1.51446	1.5482	0.967949	0.98951	3.01829	3.08553
BSU03970,ycnL	1.41434	1.74896	1.36662	1.1725	0.997677	0.952955	0.955174	0.841435	0.843395	0.81938	0.821288
BSU03981,mtlA	18.8019	36.2385	2.10586	1.00669	0.87144	0.525686	0.603239	0.895095	1.02715	0.86003	0.986907
BSU04000,ycsA	8.94195	7.32741	4.1183	1.80771	1.02155	1.1595	1.13504	0.909937	0.890743	0.671959	0.657785
BSU04010,sipU	3.76864	4.63112	2.61032	1.7751	0.955444	1.08247	1.13295	0.812472	0.85036	0.879343	0.92035
BSU04020,yczH	3.00076	3.56496	2.67216	1.7188	1.15095	1.17756	1.02312	1.07072	0.930295	0.936259	0.813467
BSU04030,ycsD	3.22826	3.03548	4.01299	3.39936	1.56864	1.47625	0.941099	1.49903	0.955618	1.25975	0.803083
BSU04040,ycsE	3.50681	1.78516	4.15041	3.51257	0.777027	0.961537	1.23746	1.03992	1.33834	1.01079	1.30084
BSU04050,ycsF	1.2348	3.95789	1.22892	1.27379	0.989488	0.637948	0.644726	0.860426	0.869568	0.926302	0.936143
BSU04120,yczI	4.49482	12.0934	9.70487	16.2292	1.0411	2.2444	2.1558	1.06592	1.02384	1.24211	1.19307
BSU04130,yczJ	1.77418	2.7144	3.63959	5.6166	0.329355	0.456597	1.38633	0.405486	1.23115	0.364161	1.10568
BSU04140,pbpC	7.24825	5.24073	8.487	3.75458	0.694865	0.802171	1.15443	0.755105	1.08669	0.64473	0.92785
BSU04150,ycsN	13.1419	6.04721	9.27088	5.57044	1.13915	1.17386	1.03047	1.20092	1.05422	1.30134	1.14237
BSU04240,ydzA	5.17659	2.56417	1.13983	3.04516	0.767584	0.950468	1.23826	1.02753	1.33865	1.04536	1.36188
BSU04260,topB	3.43183	4.02556	3.68776	3.5675	0.576516	0.647157	1.12253	0.756972	1.31301	0.715356	1.24083
BSU04359,ydzK	8.1381	3.67053	3.37444	4.54376	0.65368	0.652877	0.998771	0.90828	1.38949	0.823086	1.25916
BSU04360,mntH	32.0214	6.50399	26.1542	38.9497	0.483356	0.568959	1.1771	0.578217	1.19625	0.590271	1.22119
BSU04440,dctB	1.1277	1.91261	1.45147	3.51671	1.8477	3.63619	1.96796	1.94365	1.05193	11.6173	6.28746
BSU04470,dctP	6.60685	7.4286	7.94488	10.9269	0.484946	0.724114	1.49318	0.771314	1.59052	0.520693	1.07371
BSU04480,ydbI	3.52498	3.25505	5.85352	5.55262	0.431097	0.694514	1.61104	0.81237	1.88443	0.716377	1.66175
BSU04490,ydbJ	2.81419	4.73744	3.434	3.76613	0.660171	0.753764	1.14177	0.690201	1.04549	0.740843	1.1222
BSU04500,ydbK	4.23849	5.46461	4.32655	4.88163	0.799635	0.833464	1.04231	0.814928	1.01912	0.807763	1.01017
BSU04510,ydbL	16.5562	7.52766	5.42134	7.70453	1.11689	1.61913	1.44968	1.78936	1.60209	1.65352	1.48047
BSU04520,ydbM	2.22924	2.29336	1.21177	2.68781	0.61232	0.411535	0.672091	0.351506	0.574056	0.113478	0.185325
BSU04530,ydbN	27.5018	9.56356	8.87178	11.9957	1.67395	1.70834	1.02054	1.41623	0.846038	1.45827	0.871153
BSU04540,ydbO	6.34507	7.68697	4.74512	17.2774	0.060317	0.0726748	1.20488	0.0593865	0.984573	0.0575601	0.954293
BSU04550,ydbP	57.5913	18.4019	18.4113	18.4136	0.854094	0.777545	0.910374	0.76106	0.891073	0.719676	0.84262
BSU04560,ddl	13.2369	7.0447	12.8027	9.33895	0.496432	0.543241	1.09429	0.666953	1.34349	0.606129	1.22097
BSU04570,murF	5.05158	3.28794	5.10671	3.67301	0.615424	0.784057	1.27401	0.880988	1.43151	0.884782	1.43768
BSU04580,cshA	20.3845	25.5965	28.4722	23.8982	0.552265	0.571855	1.03547	0.673391	1.21933	0.556219	1.00716
BSU04590,ydbS	19.1154	16.7765	9.79602	6.95886	0.738506	0.849452	1.15023	0.970919	1.31471	1.02689	1.3905
BSU04600,ydbT	15.6635	12.3471	7.96163	4.33858	1.09758	1.17519	1.0707	0.986855	0.899115	1.01601	0.925678
BSU04610,ydcA	1.85603	2.269	1.68163	1.57652	0.953435	1.2316	1.29175	1.34669	1.41246	1.09946	1.15316
BSU04620,acpS	2.13952	2.65789	1.87904	1.0284	0.640859	0.701541	1.09469	0.67951	1.06031	0.6339	0.98914
BSU04640,alrA	4.7039	3.78704	4.44416	5.00216	0.607942	0.49955	0.821707	0.581692	0.956822	0.579993	0.954028
BSU04650,endB	34.4791	56.9006	63.6181	72.5301	0.878694	0.967085	1.10059	0.936924	1.06627	0.799912	0.910342
BSU04660,ndoA	37.536	41.6545	50.5307	60.3626	1.26107	2.12078	1.68173	1.47022	1.16585	1.81585	1.43993
BSU04670,rsbRA	3.88329	3.86128	2.85321	2.77091	0.433607	0.52772	1.21705	0.547211	1.262	0.623921	1.43891
BSU04680,rsbS	6.02835	5.98102	4.87156	2.50483	1.18084	0.837261	0.709041	0.829014	0.702057	1.05319	0.891904
BSU04690,rsbT	6.02775	6.08303	5.15729	3.16212	0.783555	0.904936	1.15491	0.910812	1.16241	0.56435	0.720243
BSU04700,rsbU	7.26895	7.1156	5.86731	5.65157	0.994845	0.846102	0.850487	0.951911	0.956844	0.843323	0.847693
BSU04710,rsbV	39.4983	53.6121	8.63166	9.61221	0.610348	0.444915	0.728953	0.860234	1.40942	0.741935	1.21559
BSU04720,rsbW	49.4285	81.5385	8.83124	10.4553	0.984963	1.05072	1.06676	1.00744	1.02282	0.992578	1.00773
BSU04730,sigB	41.148	84.947	6.74646	11.9538	1.20466	0.7356	0.610627	1.02326	0.849414	0.733424	0.608821
BSU04740,rsbX	29.4943	70.6191	5.36438	10.617	1.63097	2.28735	1.40245	1.65936	1.01741	2.18671	1.34075
BSU04780,ydcI	2.80995	1.65199	2.39656	2.87056	0.314871	0.449666	1.4281	0.680644	2.16166	0.608725	1.93325
BSU05120,cspC	134.436	157.092	149.072	85.1936	3.29452	3.76962	1.14421	3.55647	1.07951	3.5294	1.07129
BSU05270,ydzF	1.42942	1.05611	1.29301	2.05699	0.899444	1.06635	1.18557	0.761199	0.846299	0.816864	0.908187
BSU05280,ydeO	2.52642	1.83309	2.57335	2.5505	0.577294	0.993776	1.72144	0.827977	1.43424	0.932209	1.61479
BSU05320,ydeS	1.27155	1.35708	1.84326	1.96847	0.637883	0.710904	1.11447	0.720113	1.12891	0.757319	1.18724
BSU05329,ydzO	1.80978	1.54922	1.94441	1.94629	1.73439	2.17296	1.25287	1.5379	0.88671	1.64741	0.949848
BSU05400,ydfG	8.51753	1.50332	3.32725	5.18595	1.29639	1.57225	1.21278	1.25364	0.967019	1.06363	0.820452
BSU05440,nap	2.61295	1.10756	2.94496	1.96829	0.685879	0.802599	1.17018	0.927059	1.35164	0.804943	1.17359
BSU05580,ydgC	3.56749	5.18527	6.36825	11.172	0.843533	0.771868	0.915042	0.767279	0.909602	0.73592	0.872425
BSU05590,ydgD	3.22514	7.01164	7.24222	14.5172	0.95907	0.860764	0.897499	0.910031	0.948869	0.954636	0.995377
BSU05600,ydgE	1.45818	1.76976	2.3176	3.25266	0.950107	1.17356	1.23518	0.978708	1.0301	1.03124	1.08539
BSU05620,ydgF	3.16183	2.47298	4.12739	4.43229	0.354306	0.337846	0.953545	0.404417	1.14143	0.360117	1.0164
BSU05660,ydgI	2.07762	1.44845	1.11407	1.30667	1.62081	1.43925	0.887982	1.24594	0.768711	1.32629	0.81829
BSU05670,ydgJ	1.61664	2.24949	1.03555	1.25218	0.679195	1.28882	1.89757	0.832189	1.22526	0.813509	1.19775
BSU05680,ydgK	1.0231	1.46773	1.44418	1.50994	0.34872	0.712946	2.04447	0.625878	1.79479	0.780141	2.23716
BSU05750,ydhG	3.92566	2.91787	3.41061	4.81114	1.39121	1.22583	0.881126	1.28541	0.923951	1.00873	0.725071
BSU05800,pbuE	4.35545	3.50059	7.14378	5.4246	0.345824	0.46019	1.33071	0.481537	1.39243	0.456821	1.32096
BSU05850,gmuR	3.69586	1.38987	1.73069	1.01321	0.966293	0.803218	0.831237	0.883477	0.914295	0.582555	0.602876
BSU05900,thiL	1.05811	2.48767	2.61635	1.75308	0.802749	0.919358	1.14526	0.862989	1.07504	1.15409	1.43767
BSU05910,ydiB	1.58265	3.28138	3.85939	1.838	0.843541	0.931585	1.10437	0.879395	1.0425	0.75918	0.899991
BSU05920,ydiC	1.97811	3.96662	4.31792	2.18406	0.73334	0.758864	1.0348	0.705513	0.962054	0.723263	0.986259
BSU05930,rimI	2.66424	5.5258	6.66243	2.63542	0.991947	0.964415	0.972244	1.02128	1.02957	1.38467	1.39591
BSU05940,gcp	2.86207	5.36628	5.80726	2.53831	0.883554	1.13394	1.28339	1.51178	1.71102	0.778906	0.88156
BSU05950,ydiF	2.29852	1.62044	1.62943	2.14323	0.401821	0.686811	1.70925	0.602601	1.49968	0.709037	1.76456
BSU05960,moaC	2.87046	5.75089	3.91166	10.1962	0.697197	0.829933	1.19039	0.812748	1.16574	0.484054	0.694286
BSU05970,ydiH	5.43998	6.38236	5.65491	9.91694	0.396413	0.818242	2.06411	0.486669	1.22768	1.16487	2.93851
BSU05980,tatAY	18.0077	14.3302	16.1784	21.0374	0.85958	0.858891	0.999198	0.857793	0.997921	0.87729	1.0206
BSU05990,tatCY	11.3747	7.7415	9.3104	12.4096	1.3517	1.53592	1.13629	1.51436	1.12034	1.57004	1.16153
BSU06000,ydiK	4.80095	2.70562	2.25113	3.84172	1.7693	2.25493	1.27447	2.00618	1.13388	2.28287	1.29027
BSU06010,ydiL	4.0572	2.8197	2.40221	4.58293	0.559035	0.917284	1.64084	0.938033	1.67795	0.879627	1.57347
BSU06020,groES	346.182	141.983	121.532	132.891	0.745875	1.68284	2.2562	0.694928	0.931696	1.64758	2.20892
BSU06030,groEL	307.844	65.2416	136.637	55.9997	0.898205	0.764914	0.851603	0.841608	0.936989	0.909818	1.01293
BSU06060,ydiO	2.83435	2.43797	2.36097	1.86794	0.560434	0.549557	0.980592	0.609094	1.08683	0.532842	0.950767
BSU06070,ydiP	7.38391	4.61864	4.45178	3.19608	0.639302	0.873936	1.36702	0.857517	1.34133	0.97374	1.52313
BSU06090,ydiR	4.33379	1.73773	3.88761	2.04318	0.429081	0.423226	0.986353	0.470811	1.09725	0.514424	1.1989
BSU06100,ydiS	7.31962	2.86741	5.63082	2.84643	0.819885	0.775414	0.945759	0.865692	1.05587	0.792621	0.966746
BSU06110,ydjA	7.32876	2.84536	4.8259	2.63486	1.03624	1.27816	1.23346	1.17981	1.13855	1.05836	1.02134
BSU06170,ydjE	6.41472	1.26501	3.3934	1.20593	0.732063	0.657996	0.898825	0.803613	1.09774	0.569666	0.778166
BSU06240,bdhA	50.2561	12.8849	29.7725	39.0535	1.1285	1.13159	1.00274	0.978242	0.86685	1.00505	0.890606
BSU06250,ydjM	1.288	1.66638	2.1162	1.99146	0.607918	0.571581	0.940227	0.637632	1.04888	0.582021	0.957401
BSU06270,ydjO	15.3413	21.4656	19.0788	14.0368	0.874413	1.08205	1.23745	0.762151	0.871615	0.822464	0.94059
BSU06280,ydjP	8.77032	7.87447	2.85664	1.02201	1.21162	0.992767	0.819371	0.920047	0.759353	0.950654	0.784614
BSU06340,yeaD	1.12319	1.7528	1.89857	1.86743	0.856725	0.697772	0.814464	0.860536	1.00445	0.801346	0.935359
BSU06350,yebA	1.71482	1.6893	1.9094	1.60461	0.630941	0.8751	1.38698	0.849538	1.34646	0.952923	1.51032
BSU06360,guaA	11.4238	6.70021	27.3835	17.1636	0.412822	0.526386	1.27509	0.611723	1.48181	0.798537	1.93434
BSU06370,pbuG	2.98725	3.162	6.53871	4.99972	0.471427	0.675515	1.43292	0.799971	1.69691	0.643031	1.36401
BSU06380,yebC	1.65033	1.67104	3.49205	2.3689	1.4211	1.36647	0.961554	1.19717	0.842425	1.27029	0.893878
BSU06420,purE	1.45218	1.1693	2.36564	1.67881	0.690572	0.67129	0.972078	0.810232	1.17328	0.648177	0.938609
BSU06430,purK	1.88673	1.2655	2.31096	1.82218	0.774072	0.968204	1.25079	0.942843	1.21803	1.00876	1.30318
BSU06440,purB	3.80902	2.37336	3.61431	3.07489	0.809953	0.990667	1.22312	0.8961	1.10636	0.898324	1.10911
BSU06460,purS	2.68858	1.55889	1.52811	1.10931	0.974623	0.968112	0.99332	0.939877	0.964349	0.806048	0.827036
BSU06560,yerA	3.33521	11.2886	1.89794	4.08124	1.0938	0.693708	0.634219	0.825253	0.754483	2.31741	2.11868
BSU06570,yerB	11.6347	43.0236	11.2376	52.023	0.627675	1.80309	2.87265	0.875988	1.39561	6.76845	10.7834
BSU06580,yerC	15.8167	25.5024	11.9368	10.7495	1.93035	2.76754	1.4337	2.16413	1.12111	2.40358	1.24515
BSU06610,pcrA	2.31017	2.91904	4.20134	3.40574	0.35117	0.444081	1.26458	0.517029	1.4723	0.554929	1.58023
BSU06620,ligA	4.65808	6.3119	7.58499	6.09953	0.702135	0.769416	1.09582	0.745797	1.06218	0.791067	1.12666
BSU06630,yerH	8.86222	7.8415	9.95103	6.331	0.632014	0.95432	1.50997	0.965351	1.52742	0.857225	1.35634
BSU06640,yerI	3.63619	2.12937	3.79937	2.95133	0.794897	0.904757	1.13821	0.972431	1.22334	0.583099	0.733553
BSU06670,gatC	10.5808	18.3255	25.2824	20.7295	0.761013	0.79897	1.04988	0.906471	1.19114	0.799359	1.05039
BSU06680,gatA	17.3781	23.4911	26.8693	27.8209	0.483174	0.512382	1.06045	0.691379	1.43091	0.647444	1.33998
BSU06690,gatB	34.5122	31.1123	30.6038	28.6698	0.769755	1.08294	1.40687	1.10926	1.44106	1.18955	1.54536
BSU06710,swrC	6.39159	6.4639	8.2188	10.2647	0.272788	0.586486	2.14997	0.579061	2.12275	0.685864	2.51428
BSU06720,yerQ	4.42355	4.4408	8.56081	8.1148	0.701796	1.08975	1.5528	0.784418	1.11773	1.04034	1.4824
BSU06730,yefA	1.486	2.33041	3.30439	2.99653	0.501621	0.734123	1.4635	0.636687	1.26926	0.729629	1.45454
BSU06770,yeeB	1.63913	2.11135	1.76534	1.1181	0.970305	0.77738	0.80117	1.03518	1.06686	0.883364	0.910397
BSU06780,yeeC	1.55368	2.02061	1.77159	1.38852	1.24233	1.0655	0.857657	1.03468	0.83285	1.16151	0.934942
BSU06790,yeeD	1.07584	2.02528	1.66764	1.89216	0.671499	0.494179	0.735934	0.662416	0.986473	0.635178	0.945911
BSU06800,yezA	1.44859	1.95202	1.7525	1.7257	0.930578	1.04795	1.12612	0.947593	1.01828	0.842551	0.905406
BSU06811,yezG	1.72084	1.0487	2.00922	1.50422	1.41914	1.052	0.741296	1.61624	1.13889	1.41782	0.999074
BSU06840,yeeI	8.97769	5.13053	9.92517	4.14953	0.571613	0.672599	1.17667	0.865767	1.5146	0.622811	1.08957
BSU06860,yezE	3.35655	9.81785	3.91142	7.1268	1.18829	1.22566	1.03145	1.25517	1.05629	1.03413	0.870266
BSU06920,yesJ	3.37588	4.41916	3.27167	4.43927	1.1551	1.34216	1.16194	1.19947	1.03842	0.981384	0.849611
BSU07150,yetG	29.68	15.8648	19.5653	57.9314	0.665732	0.521527	0.783388	0.736587	1.10643	0.47687	0.716309
BSU07160,yetH	2.76363	1.16517	1.98996	1.84053	0.780138	0.986494	1.26451	0.756948	0.970274	1.0057	1.28913
BSU07200,yetJ	9.94263	14.9456	14.0793	10.6391	0.910281	1.16082	1.27523	1.17197	1.28748	1.20458	1.3233
BSU07210,yetK	1.23728	1.56247	2.34966	2.28282	1.17771	1.25	1.06138	1.36223	1.15668	1.27123	1.07941
BSU07260,ltaSA	13.7848	6.28007	18.9358	13.0188	0.309293	0.705747	2.28181	0.647688	2.09409	0.697808	2.25614
BSU07370,yfmR	2.83895	2.61722	2.80695	3.8479	0.240971	0.349454	1.45019	0.446239	1.85184	0.416449	1.72821
BSU07380,yfmQ	25.0389	18.706	6.07744	9.05857	0.998008	1.46401	1.46693	1.17888	1.18124	1.6845	1.68786
BSU07420,yfmM	1.51123	1.53769	2.88186	2.50767	0.45592	0.517372	1.13479	0.599943	1.31589	0.497456	1.0911
BSU07430,yfmL	1.04166	1.36285	2.47314	1.37643	0.594157	0.574578	0.967047	0.607849	1.02304	0.595381	1.00206
BSU07450,yfmJ	6.072	1.83566	2.43711	5.83671	0.583951	0.86916	1.48841	0.929364	1.59151	0.891157	1.52608
BSU07490,yfmF	5.51813	3.33731	5.16238	4.13201	0.557049	0.737542	1.32402	0.690658	1.23985	0.699756	1.25618
BSU07500,yfmE	2.19424	4.97214	3.38512	17.3734	0.624764	0.247235	0.395725	0.940477	1.50533	0.11345	0.181589
BSU07510,yfmD	1.2915	1.50928	2.90172	2.83491	0.703116	0.892871	1.26988	0.851623	1.21121	0.997731	1.41901
BSU07520,yfmC	21.6999	6.96612	24.9417	13.6344	0.647763	1.12631	1.73877	0.721494	1.11382	1.02332	1.57977
BSU07560,pel	15.6672	3.51307	23.6036	12.1482	0.719336	1.10128	1.53097	1.13646	1.57988	1.05598	1.46799
BSU07640,yflL	1.09812	1.20069	1.96799	2.43853	0.708416	0.806995	1.13915	0.73296	1.03465	0.755442	1.06638
BSU07650,yflK	1.23343	1.0423	1.53722	1.53315	0.643319	1.10545	1.71836	1.08826	1.69164	0.950806	1.47797
BSU07660,yflJ	2.94314	3.05482	2.76693	3.012	1.6842	2.11002	1.25284	1.66168	0.986628	1.82228	1.08199
BSU07670,yflI	3.62473	3.52745	3.75168	3.48017	0.527394	0.57862	1.09713	0.590258	1.1192	0.615746	1.16753
BSU07680,yflH	8.3814	5.25616	6.67776	6.49881	1.74024	1.81192	1.04119	1.92189	1.10439	1.86416	1.07121
BSU07690,yflG	5.84784	4.60939	6.83023	6.58917	0.422255	0.42177	0.998851	0.755383	1.78893	0.500022	1.18417
BSU07700,nagP	6.08625	4.17527	5.2561	3.61621	0.313854	0.459502	1.46406	0.450401	1.43507	0.376844	1.2007
BSU07710,yflE	10.7716	9.65512	13.7193	13.5775	0.505142	0.797582	1.57893	0.596824	1.1815	0.7513	1.48731
BSU07800,treP	27.191	35.6545	38.9143	22.9871	0.535942	0.770227	1.43715	0.633421	1.18188	0.335875	0.6267
BSU07810,treA	23.1753	33.9263	29.3438	20.4869	0.597288	0.700242	1.17237	0.797931	1.33592	0.803845	1.34583
BSU07820,treR	39.0794	41.2494	35.2526	30.1849	1.00927	1.19494	1.18397	1.21688	1.20571	1.24731	1.23586
BSU07830,yfkO	12.0063	13.3852	11.0488	7.63724	0.985533	1.17362	1.19085	1.12129	1.13775	0.975265	0.989581
BSU07870,yfkK	1.48468	1.02756	1.76297	1.71477	1.08831	0.946619	0.869809	0.860896	0.791042	0.837896	0.769908
BSU07890,yfkI	5.57948	9.51414	1.46897	1.5974	0.858199	0.981796	1.14402	0.798227	0.930119	0.802403	0.934985
BSU07900,yfkH	4.36638	6.61838	1.13038	1.40811	0.991811	1.11416	1.12336	1.16038	1.16996	1.15743	1.16699
BSU07940,yfkC	3.99934	2.90726	3.62362	2.83842	0.575659	0.808804	1.40501	0.855233	1.48566	0.872254	1.51523
BSU07955,yfkA	1.5936	2.06635	2.32049	2.16366	0.535508	0.728718	1.3608	0.652712	1.21887	0.663025	1.23812
BSU08000,yfjQ	1.23083	2.36537	2.01117	2.67136	1.1784	1.05132	0.892159	1.14972	0.975665	1.22996	1.04375
BSU08020,yfjO	2.23747	2.0821	2.63629	2.65477	0.361087	0.449896	1.24595	0.433334	1.20008	0.424516	1.17566
BSU08120,yfjF	1.0988	1.19449	2.35493	2.59301	1.58338	1.16107	0.733287	1.52582	0.963645	1.38922	0.877378
BSU08220,yfiC	2.76999	2.07949	1.19795	4.39329	0.775685	1.0205	1.31561	1.30449	1.68173	1.26856	1.63541
BSU08390,yfiT	3.13368	1.70649	2.61402	3.69979	0.836524	1.02628	1.22684	0.943765	1.1282	0.784704	0.938053
BSU08425,mprF	2.42507	2.80236	3.03453	3.14169	0.432298	0.697223	1.61283	0.752185	1.73997	0.591734	1.36881
BSU08440,yfiY	19.7155	6.10977	30.9814	12.127	0.656759	0.862678	1.31354	0.931947	1.41901	0.898178	1.36759
BSU08450,yfiZ	3.65552	3.34875	5.42998	5.37911	0.776684	0.655806	0.844367	0.830333	1.06907	0.831378	1.07042
BSU08460,yfhA	5.69196	4.72525	6.47726	6.43622	1.00885	1.22977	1.21898	1.36769	1.35568	1.33145	1.31977
BSU08480,yfhC	31.3196	9.14619	21.0263	25.9683	1.27724	1.31004	1.02569	1.4525	1.13722	1.29261	1.01204
BSU08520,recX	1.40114	1.78217	2.15602	2.33817	0.571872	0.933412	1.6322	0.686339	1.20016	0.846495	1.48022
BSU08530,yfhH	2.46566	2.33609	3.22343	3.10919	1.14411	1.32345	1.15675	1.56973	1.37201	1.50514	1.31556
BSU08580,yfhL	9.84565	8.63024	2.95898	1.90557	0.911913	0.876514	0.961182	0.733205	0.80403	0.7352	0.806218
BSU08590,yfhM	4.99318	5.69963	1.92341	1.82903	2.3482	1.99364	0.849008	1.68289	0.716672	1.27033	0.54098
BSU08600,csbB	12.4503	9.11955	4.15891	4.58787	0.766137	0.843274	1.10068	0.914197	1.19326	0.721832	0.942171
BSU08610,yfhO	5.43224	3.89508	3.85146	3.54507	0.862133	0.911267	1.05699	0.622215	0.721715	0.875064	1.015
BSU08620,yfhP	1.42822	1.49566	1.0812	2.01061	0.492027	0.933066	1.89637	0.658593	1.33853	0.678954	1.37991
BSU08630,yfhQ	2.63782	4.21745	3.16477	5.48099	0.471328	0.371196	0.787554	0.575038	1.22004	0.190611	0.404412
BSU08640,yfhS	6.85271	18.5843	9.31624	30.9382	0.811059	0.655369	0.808041	1.0881	1.34158	0.582432	0.718113
BSU08650,fabL	7.08024	8.09184	9.87219	8.20137	0.797418	0.962444	1.20695	0.94458	1.18455	0.85443	1.0715
BSU08660,sspE	14.1278	13.8426	11.7555	8.62722	1.25423	1.29866	1.03542	1.3871	1.10593	1.57147	1.25293
BSU08680,ygaC	4.23465	4.48133	2.93975	5.18866	1.01309	1.28105	1.2645	1.23187	1.21596	1.45758	1.43875
BSU08690,ygaD	1.83916	2.87874	1.90831	2.82463	0.423066	0.590587	1.39597	0.53173	1.25685	0.519068	1.22692
BSU08700,ygaE	1.28681	3.98975	3.51675	4.53353	0.844158	4.2836	5.0744	0.947243	1.12211	7.29222	8.63845
BSU08710,gsaB	5.92426	5.18683	6.41634	4.06305	0.577572	0.691308	1.19692	0.728831	1.26189	0.620854	1.07494
BSU08730,perR	25.5746	15.7005	11.8354	16.8788	0.919109	0.947153	1.03051	0.975371	1.06121	0.93808	1.02064
BSU08740,ygzB	3.06849	2.44494	2.30251	3.16645	0.945625	1.09299	1.15584	1.00491	1.06269	1.15824	1.22484
BSU08750,ygxA	4.15308	1.47496	3.93852	2.78416	0.732913	0.91335	1.24619	0.92869	1.26712	0.932044	1.2717
BSU08760,spo0M	43.4561	15.5568	17.5701	4.55631	0.819162	0.941452	1.14929	0.942702	1.15081	0.808017	0.986396
BSU08820,katA	5.60757	1.10434	2.6537	2.41253	0.755908	0.888261	1.17509	0.748391	0.990056	0.645908	0.85448
BSU08890,ygaO	1.09356	1.66881	1.19907	1.62066	1.84935	1.97513	1.06801	1.92402	1.04038	2.28872	1.23758
BSU08899,ygzD	1.2811	1.89805	1.46004	1.82721	0.58957	0.492104	0.834683	0.611323	1.0369	0.576929	0.978558
BSU08900,yhzB	1.00555	1.74307	1.44458	2.35174	0.812132	0.739298	0.910317	0.60652	0.746824	0.787189	0.969286
BSU08930,cspR	6.55982	3.53836	7.43847	5.73025	0.871772	1.01754	1.1672	1.03507	1.18732	1.03996	1.19292
BSU09000,yhbJ	1.07182	6.73678	2.10743	2.70088	0.761791	1.06061	1.39226	0.999135	1.31156	1.08983	1.43061
BSU09010,yhcA	1.60655	7.77161	1.79187	2.62498	0.637105	0.756036	1.18667	1.00637	1.5796	0.949632	1.49054
BSU09020,yhcB	3.02469	11.5546	2.74191	3.64985	0.931617	0.932338	1.00077	0.960546	1.03105	0.778498	0.835642
BSU09030,yhcC	3.26066	9.90338	2.38279	3.29389	1.53137	1.78752	1.16727	1.78562	1.16602	1.84101	1.20219
BSU09080,yhcH	1.32454	1.69237	2.24062	1.61909	0.547322	0.750653	1.3715	0.886069	1.61892	0.795219	1.45293
BSU09090,yhcI	2.51659	2.29001	2.56466	2.03452	0.981269	1.05285	1.07294	1.10362	1.12469	0.960947	0.97929
BSU09100,cspB	1193.45	745.148	1091.22	453.572	2.24706	2.83315	1.26083	2.02066	0.899249	2.29699	1.02222
BSU09110,yhcJ	2.44135	2.87569	3.12823	4.57081	0.758832	0.976868	1.28733	0.95972	1.26473	0.912655	1.20271
BSU09240,yhcW	2.36006	1.97401	1.74763	2.54493	0.431613	0.407018	0.943017	0.434107	1.00578	0.460382	1.06665
BSU09250,yhcX	5.30719	3.48038	2.88867	4.66531	0.528469	0.939632	1.77803	1.11253	2.10519	0.798291	1.51057
BSU09260,yhxA	1.42715	1.25424	1.91158	2.06806	0.52707	0.597664	1.13394	0.6493	1.2319	0.533394	1.012
BSU09270,glpP	2.80727	1.81465	3.00438	2.80016	0.688244	0.823077	1.19591	0.839694	1.22005	0.947269	1.37636
BSU09280,glpF	2.00734	44.5641	2.47491	5.69319	1.05295	1.01022	0.959423	1.02816	0.976456	2.40109	2.28035
BSU09290,glpK	6.50467	60.9466	4.83143	4.9413	0.256367	0.592091	2.30955	0.589394	2.29902	0.551169	2.14992
BSU09310,pgcA	19.1601	26.2715	13.6301	19.0616	0.354618	0.925207	2.60903	0.842548	2.37593	0.638831	1.80146
BSU09380,nsrR	1.70322	1.1902	1.83632	2.55541	0.803135	1.07728	1.34135	0.728643	0.907248	1.19304	1.48547
BSU09420,lytE	3.58892	1.15042	5.28189	3.05275	0.258538	0.423582	1.63838	0.333099	1.2884	0.420729	1.62734
BSU09470,yhdH	1.68209	2.91677	2.54408	1.47273	1.01932	1.50115	1.47269	1.23608	1.21265	0.880396	0.863709
BSU09500,yhdK	6.21661	2.48556	4.59145	3.91262	1.69013	2.47531	1.46457	2.03598	1.20463	2.15925	1.27756
BSU09510,yhdL	3.4296	2.04859	3.5998	2.78546	0.389953	0.628636	1.61208	0.589616	1.51202	0.556782	1.42782
BSU09520,sigM	2.03539	1.6313	3.10054	3.81156	1.86768	2.73689	1.4654	2.04756	1.09631	3.98485	2.13358
BSU09540,plsC	8.61657	5.01796	7.98351	4.65218	0.659112	0.87602	1.32909	0.67325	1.02145	0.782358	1.18699
BSU09550,yhdP	3.58167	2.98478	4.25976	5.77024	0.61312	0.845427	1.37889	1.22616	1.99987	1.29233	2.1078
BSU09560,cueR	2.31932	2.22698	4.37663	6.526	0.692559	0.840218	1.21321	0.736393	1.06329	0.723064	1.04405
BSU09590,yhdT	1.88267	1.73677	2.14791	4.13246	0.875276	1.79389	2.04951	1.06831	1.22055	2.52433	2.88404
BSU09640,yhdY	1.21251	1.73115	1.27912	1.69902	0.465904	0.854447	1.83396	0.686935	1.47441	0.752109	1.6143
BSU09660,yheN	3.06369	3.79602	5.78758	5.48084	0.852408	1.36462	1.6009	0.898772	1.05439	1.365	1.60135
BSU09670,dat	2.284	1.62648	1.3844	2.86338	0.685846	1.87858	2.73907	1.25992	1.83703	3.25488	4.74579
BSU09730,yheG	2.37704	3.88924	2.43764	8.53366	1.26059	2.27566	1.80523	1.10593	0.877309	1.98021	1.57086
BSU09790,yheB	2.51055	1.78578	2.42363	2.96558	0.337494	0.412985	1.22368	0.622921	1.84572	0.60823	1.80219
BSU09800,yheA	39.9704	12.8041	25.3756	10.4344	1.21886	1.3502	1.10776	1.18925	0.975711	1.2189	1.00004
BSU09870,khtS	1.7594	9.7135	1.84731	22.4862	0.905855	1.48498	1.63932	0.882281	0.973976	1.27615	1.40878
BSU09890,natA	1.52284	1.54979	2.33458	1.01495	0.660257	0.76294	1.15552	0.788116	1.19365	0.699221	1.05901
BSU09900,natB	2.42006	1.89096	3.21331	2.49663	0.72634	0.802901	1.10541	0.81676	1.12449	0.386929	0.53271
BSU09920,yhaN	1.76805	1.95593	1.96267	1.79964	0.597162	0.796397	1.33364	0.838158	1.40357	0.684929	1.14697
BSU09930,yhaM	6.01694	3.80983	4.91487	4.70214	0.653032	0.941426	1.44162	0.946685	1.44968	0.874715	1.33947
BSU09950,prsA	16.7085	12.6288	31.1572	17.4236	0.686252	0.919011	1.33917	1.06489	1.55175	0.895846	1.30542
BSU09980,yhaI	6.1871	3.80568	3.07207	9.89158	0.411167	0.594165	1.44507	0.339039	0.824577	0.373512	0.90842
BSU09990,hpr	6.15834	3.3532	3.14737	9.3047	0.354525	0.280976	0.792541	0.317195	0.894704	0.194208	0.547797
BSU10000,yhaH	3.10818	2.69752	5.28465	2.91454	1.21265	1.26043	1.0394	1.41681	1.16837	1.4922	1.23053
BSU10010,trpP	14.7343	9.07966	7.99698	34.6008	1.05335	0.943776	0.895972	1.36887	1.29954	1.32273	1.25573
BSU10020,serC	5.68135	1.99225	3.04493	2.5407	0.564593	0.529004	0.936965	0.583683	1.03381	0.629217	1.11446
BSU10030,hinT	22.5007	6.58571	10.0009	14.7104	1.02364	1.08437	1.05932	1.08016	1.05521	1.02553	1.00185
BSU10050,ecsB	3.03819	2.99277	3.5432	7.51687	0.501583	0.757272	1.50977	0.899894	1.79411	0.73912	1.47358
BSU10060,ecsC	5.54326	3.64912	4.25439	8.11739	1.28892	1.55704	1.20801	1.32249	1.02604	1.52929	1.18648
BSU10100,yhgC	14.1668	6.38621	4.9038	14.8451	1.4273	1.35623	0.950208	1.16027	0.812915	1.03164	0.722793
BSU10120,hemE	5.90268	4.8931	2.98289	2.61498	0.488172	0.411428	0.842794	0.576518	1.18097	0.498613	1.02139
BSU10130,hemH	14.395	9.28666	5.38199	5.43483	0.620542	0.735875	1.18586	0.893726	1.44023	0.808483	1.30287
BSU10140,hemY	11.2845	7.82677	4.04407	5.10753	1.05372	1.10044	1.04433	1.17566	1.11572	1.03115	0.978574
BSU10150,yhgD	1.17886	1.81271	1.73064	1.66976	0.83019	0.875215	1.05423	1.10582	1.33201	0.946377	1.13995
BSU10160,yhgE	1.32706	1.37286	2.05899	1.26042	0.390904	0.444911	1.13816	0.468964	1.19969	0.452577	1.15777
BSU10170,fabHB	2.23464	5.0656	1.32723	1.0322	1.02048	0.982467	0.96275	0.994551	0.974592	1.09622	1.07422
BSU10200,yhfE	6.29078	2.53689	2.74359	3.82778	0.722441	0.648653	0.897863	0.737366	1.02066	0.811896	1.12382
BSU10210,yhfF	8.33661	3.0503	3.87564	3.84451	1.60709	1.54375	0.960587	1.45551	0.90568	1.69214	1.05292
BSU10220,gltT	13.3398	11.4917	17.3373	23.0288	0.693378	0.851256	1.22769	0.779342	1.12398	0.755215	1.08918
BSU10240,yhfI	6.30357	5.20861	5.06227	8.76131	0.870006	0.959683	1.10308	0.9294	1.06827	1.46492	1.68381
BSU10250,yhfJ	10.0549	6.43561	6.36671	8.79577	0.695583	0.736678	1.05908	0.789799	1.13545	0.673813	0.968702
BSU10260,yhfK	17.1086	8.56173	8.45774	13.7493	1.0101	1.41148	1.39736	1.5271	1.51183	1.35012	1.33662
BSU10320,yhfP	5.89082	3.63897	4.26344	4.56359	0.850941	0.94011	1.10479	0.971483	1.14166	0.888765	1.04445
BSU10330,yhfQ	9.90273	7.62701	24.0174	19.6456	0.834895	0.857031	1.02651	0.926071	1.10921	0.81217	0.972781
BSU10340,phoE	1.68507	1.34455	1.99927	3.078	0.578604	0.706219	1.22056	0.725731	1.25428	0.693119	1.19792
BSU10440,yhjA	42.2818	5.45216	34.3857	6.53782	1.4012	1.7485	1.24786	1.30961	0.93464	1.36069	0.971088
BSU10480,yhjE	1.91274	6.48226	2.44805	12.0585	0.805184	0.771492	0.958157	0.848906	1.0543	0.884357	1.09833
BSU10490,sipV	2.42673	4.69327	2.40691	7.21786	1.4845	2.10356	1.41702	1.91282	1.28853	2.1598	1.4549
BSU10620,addB	1.76764	2.05042	1.6466	2.67875	0.525239	0.34893	0.664326	0.368516	0.701616	0.534044	1.01676
BSU10630,addA	3.70996	3.73185	2.77569	4.72993	0.66818	0.887471	1.32819	0.841041	1.2587	0.744581	1.11434
BSU10640,sbcD	2.2679	2.7088	1.8984	3.35364	0.981056	1.0292	1.04907	1.00702	1.02647	1.01959	1.03928
BSU10650,sbcC	2.88481	3.01547	2.41772	3.79837	0.691531	0.943611	1.36452	0.832573	1.20396	0.707052	1.02244
BSU10660,yisB	4.61817	3.77776	2.77649	4.7519	1.37284	1.84495	1.34389	1.84907	1.34689	1.91552	1.39529
BSU10760,yisL	9.75641	3.67972	6.29405	5.01125	1.01979	1.36718	1.34066	1.13937	1.11726	1.54582	1.51582
BSU10770,wprA	21.7037	5.80644	24.9739	7.48401	0.696563	1.13161	1.62457	0.836342	1.20067	0.968257	1.39005
BSU10890,yisX	1.01465	1.01333	1.55486	2.3689	1.07085	1.07636	1.00515	1.00674	0.940138	0.987606	0.922266
BSU11030,yitL	1.48206	2.1445	2.65813	1.54725	0.287891	0.465063	1.61541	0.615391	2.13759	0.480724	1.66981
BSU11110,yitS	1.53851	1.41945	1.6005	2.6555	0.68738	1.55625	2.26403	1.3974	2.03294	1.70261	2.47696
BSU11120,yitT	2.85625	2.82497	2.71588	1.72762	0.453597	0.645313	1.42266	0.446927	0.985295	0.513657	1.13241
BSU11130,ipi	4.27749	2.27718	3.14369	2.02902	1.87654	2.68831	1.43259	2.18709	1.16549	1.57676	0.840251
BSU11139,yizC	3.25494	2.35315	2.20779	3.19046	2.5925	2.17192	0.83777	1.96647	0.75852	1.72955	0.667136
BSU11150,yitV	1.90306	2.10072	1.92882	1.93746	0.4244	0.521803	1.22951	0.634622	1.49534	0.500726	1.17984
BSU11160,yitW	7.64739	6.25879	6.73965	5.97293	1.70278	1.85968	1.09214	1.51184	0.887864	1.51139	0.887599
BSU11170,yitY	1.2019	1.51806	1.68788	2.38548	0.533409	0.776262	1.45529	0.587412	1.10124	0.863863	1.61951
BSU11180,yitZ	1.8428	1.34238	2.02382	2.3165	0.981132	1.09292	1.11394	1.19132	1.21423	1.32964	1.35521
BSU11270,yjzD	8.49071	4.34575	13.6389	8.68617	0.988271	0.910222	0.921024	1.03785	1.05016	1.00982	1.02181
BSU11300,med	5.72164	6.07738	4.7628	7.76484	0.21122	0.106202	0.502801	0.113301	0.536412	0.0585364	0.277135
BSU11310,comZ	14.1986	10.7932	12.1924	14.2367	1.87206	1.94728	1.04018	1.56206	0.834408	1.47552	0.788182
BSU11330,fabHA	5.3255	9.57651	10.6369	7.24708	0.733675	0.473479	0.645353	0.815715	1.11182	0.767019	1.04545
BSU11340,fabF	13.7678	20.2927	17.9778	10.47	0.512597	0.700615	1.36679	0.745478	1.45432	0.774439	1.51081
BSU11420,trpS	6.82261	3.08723	5.31397	2.92621	0.738372	0.937576	1.26979	0.837932	1.13484	0.866183	1.1731
BSU11430,oppA	8.75202	1.92707	3.20388	1.6501	1.06986	1.36411	1.27503	1.19503	1.11699	1.09429	1.02283
BSU11490,yjbC	26.7535	20.2843	10.8587	35.01	0.609929	0.813351	1.33352	0.933776	1.53096	3.24339	5.31766
BSU11500,spxA	81.7377	33.0135	28.5461	26.4126	0.79022	0.832022	1.0529	0.833775	1.05512	0.713302	0.902662
BSU11520,mecA	12.835	10.8702	5.24612	25.7637	1.2133	3.33372	2.74764	1.7727	1.46106	6.82276	5.62331
BSU11540,pepF	10.8374	6.20999	6.22687	8.32907	0.601459	0.600363	0.998178	0.733286	1.21918	0.561079	0.932864
BSU11550,yjbH	4.19484	3.06476	3.14369	9.09148	1.04593	1.1971	1.14453	1.01425	0.969713	1.3094	1.2519
BSU11560,yjbI	2.36326	2.04027	1.97041	6.09583	0.370502	0.432772	1.16807	0.372357	1.00501	0.428154	1.15561
BSU11590,yjbL	5.27257	3.24207	4.35212	2.50815	0.596001	0.849946	1.42608	0.557586	0.935545	0.929058	1.55882
BSU11600,yjbM	6.95859	4.44235	6.30532	3.64767	0.970189	1.06603	1.09879	1.02918	1.0608	0.877466	0.904428
BSU11610,ppnK	8.16418	4.68824	7.12886	4.60738	0.859978	0.869626	1.01122	0.758467	0.881961	0.718017	0.834925
BSU11620,yjbO	10.0427	5.41428	8.7816	8.02942	1.19865	1.13643	0.948095	1.15157	0.960723	0.969489	0.808819
BSU11720,fabI	23.6832	23.4278	32.7151	25.4006	0.71877	0.76995	1.07121	0.894471	1.24445	0.798048	1.1103
BSU11840,yjcF	9.35126	6.42031	3.47009	1.38861	1.35284	0.900599	0.665711	1.46742	1.0847	1.44657	1.06929
BSU11850,yjcG	7.57726	4.44023	3.17266	2.35258	0.469171	0.608232	1.2964	0.58074	1.2378	0.859568	1.8321
BSU11860,yjcH	3.12542	2.6999	1.72455	2.94679	0.762703	0.811014	1.06334	0.703782	0.922747	0.939412	1.23169
BSU11910,yjcM	6.17406	1.16938	7.57698	1.12345	0.464844	1.25208	2.69356	0.901104	1.93851	0.833846	1.79382
BSU11920,yjcN	7.33445	1.91719	6.97405	2.21004	0.73571	0.680447	0.924884	0.738289	1.00351	0.670002	0.910687
BSU11980,yjdA	4.45656	2.12213	2.36457	1.0571	0.793718	0.837912	1.05568	0.847365	1.06759	0.727479	0.916546
BSU12030,yjdF	5.53283	35.6425	7.32432	2.38015	1.41122	1.28123	0.907884	1.36568	0.967727	1.94763	1.3801
BSU12060,yjdI	2.69683	4.37562	1.64799	1.84278	0.276429	0.357424	1.293	0.408352	1.47724	0.250267	0.905355
BSU12069,yjzH	10.9079	8.65412	2.72892	2.65477	0.90008	0.740232	0.822407	0.986418	1.09592	0.572708	0.636286
BSU12280,rex	65.2091	39.3883	61.0065	41.9088	1.12975	0.909835	0.805345	0.944188	0.835753	0.883536	0.782067
BSU12290,ndh	61.8874	39.5052	55.4731	40.5528	0.92134	0.945515	1.02624	1.09281	1.18611	0.867504	0.941567
BSU12410,yjoA	59.1839	16.7749	20.656	24.5375	1.14385	1.06422	0.930384	0.987734	0.863514	1.03804	0.907496
BSU12430,rapA	2.08553	18.8009	2.62449	37.365	3.2162	33.6208	10.4536	2.64218	0.821524	17.4841	5.43626
BSU12440,phrA	1.42127	1.25659	1.69956	2.03922	2.09115	2.25382	1.07779	2.12971	1.01844	2.20129	1.05267
BSU12470,yjqA	6.04487	2.34575	3.49745	2.7454	0.930054	1.02437	1.10141	1.02882	1.1062	0.809843	0.870748
BSU12820,spoIISB	2.40124	2.23866	3.23883	3.39034	1.31701	1.51015	1.14665	1.56857	1.19101	1.72337	1.30855
BSU12830,spoIISA	1.1133	1.40635	1.74354	3.04572	0.167588	0.240116	1.43278	0.148159	0.884068	0.131412	0.784139
BSU12840,pit	10.5559	8.13219	15.1874	13.6629	0.709428	1.01343	1.42852	1.02024	1.43812	1.01869	1.43593
BSU12850,ykaA	6.50981	7.94749	12.0834	11.1462	0.592914	1.04138	1.75638	0.717156	1.20954	0.875806	1.47712
BSU12860,ykbA	1.54198	1.27871	2.16061	1.65675	0.44094	0.457119	1.03669	0.61413	1.39277	0.575462	1.30508
BSU13010,ykgB	14.7435	10.1233	7.97878	12.6372	0.963095	1.2675	1.31607	1.24812	1.29595	1.0303	1.06978
BSU13030,ykhA	2.57181	1.66558	3.12921	4.05341	0.780692	0.844717	1.08201	0.871661	1.11652	0.735549	0.942174
BSU13110,purU	3.04119	3.76219	5.4634	4.93029	0.656016	0.710681	1.08333	0.764939	1.16604	0.742599	1.13198
BSU13130,proA	5.02057	3.03507	6.21892	1.53799	0.573475	0.944843	1.64757	0.893859	1.55867	0.83846	1.46207
BSU13200,rsbRB	17.0758	10.1371	7.26901	6.40972	0.986641	1.06934	1.08382	0.99238	1.00582	0.636101	0.644714
BSU13300,mgtE	4.63191	2.71162	2.04461	4.71936	0.71702	2.25091	3.13925	0.703349	0.980933	2.90302	4.04873
BSU13340,ykoM	8.23959	3.07435	5.69898	5.95348	1.25902	1.01258	0.80426	1.2404	0.985213	1.09327	0.868355
BSU13430,ykoX	1.30607	1.06677	2.73573	2.83024	0.305819	0.367096	1.20037	0.623251	2.03797	0.568356	1.85847
BSU13470,sspD	1.12368	1.07898	2.13175	2.12682	0.901176	0.998648	1.10816	0.967156	1.07322	0.978156	1.08542
BSU13480,ykrK	1.83699	1.66822	3.43762	4.56962	1.29925	1.52753	1.17571	1.20184	0.925027	1.29908	0.999871
BSU13490,ykrL	22.4763	19.2253	17.538	16.149	0.609161	0.802489	1.31737	0.880372	1.44522	0.896458	1.47163
BSU13630,ykvA	3.33399	2.91971	1.99442	6.35378	1.46742	1.3765	0.938041	1.49599	1.01947	1.02641	0.699469
BSU13640,spo0E	2.29233	2.13051	2.7181	2.01868	0.882022	1.03469	1.17309	0.904944	1.02599	1.04037	1.17953
BSU13660,kinD	1.58917	1.29806	1.41904	1.92949	0.498351	0.843148	1.69187	0.669844	1.34412	0.9482	1.90267
BSU13670,mhqR	4.1969	4.71672	9.20215	6.79891	1.03719	1.06076	1.02273	1.0548	1.01698	1.58769	1.53077
BSU13740,queE	1.50648	4.05741	3.09707	2.0788	0.682355	0.838865	1.22937	0.798528	1.17025	0.95259	1.39603
BSU13750,ykvM	3.77926	6.55742	4.78349	3.2887	0.766727	0.862248	1.12458	0.793104	1.0344	0.765525	0.998431
BSU13810,ykvS	2.87921	1.93762	2.443	7.79602	0.740392	1.10329	1.49014	0.792815	1.0708	0.980311	1.32404
BSU13819,ykzS	2.63984	1.77075	2.42414	2.10615	1.34883	1.50988	1.1194	1.10611	0.82005	1.16627	0.864655
BSU13860,ykvY	9.11225	5.08881	6.01497	8.94347	0.48804	0.529619	1.0852	0.694441	1.42292	0.582723	1.19401
BSU13870,ykvZ	2.06359	1.25855	1.61357	2.31667	0.73533	0.908789	1.23589	0.856205	1.16438	1.10455	1.50211
BSU13880,glcT	10.4141	2.91702	13.0935	5.08377	0.130577	0.27869	2.1343	0.0898882	0.688393	0.269507	2.06397
BSU13890,ptsG	68.2503	13.4032	109.798	29.689	0.850387	0.985786	1.15922	0.94898	1.11594	1.05864	1.24489
BSU13900,ptsH	225.602	89.358	220.688	83.6865	0.821805	0.682117	0.830022	0.780454	0.949682	0.662668	0.806357
BSU13910,ptsI	190.801	91.8365	201.506	102.334	0.780374	0.858586	1.10022	0.833567	1.06816	0.783246	1.00368
BSU13960,ykwC	8.03912	2.39472	6.92524	3.98711	1.13044	1.04388	0.923428	1.12816	0.997986	1.22374	1.08253
BSU14000,patA	4.37407	3.00334	4.56334	5.81473	0.508349	0.924683	1.81899	0.893632	1.75791	1.06171	2.08855
BSU14009,ykzT	1.77044	1.59429	2.95324	1.13586	0.78194	0.906097	1.15878	0.80306	1.02701	0.917182	1.17296
BSU14020,ykyB	1.26278	1.70036	1.37732	5.39398	0.887566	2.69357	3.03478	1.01748	1.14637	3.7144	4.18493
BSU14030,ykuC	1.67002	2.41278	1.84119	3.66292	0.909789	0.910474	1.00075	1.05589	1.16059	1.19608	1.31468
BSU14090,ykuI	2.28046	1.81906	1.98227	2.54254	0.474565	0.759874	1.6012	0.827161	1.74299	0.81944	1.72672
BSU14100,ykuJ	25.981	17.6098	28.5663	23.6435	0.745383	0.862339	1.15691	0.689364	0.924844	0.766763	1.02868
BSU14110,ykuK	16.5747	17.1694	22.2563	26.6593	4.35757	1.07283	0.2462	2.31238	0.530659	1.12929	0.259157
BSU14120,ykzF	6.10212	16.8203	12.5877	23.5713	1.4958	1.5794	1.05588	1.60774	1.07484	1.59992	1.06961
BSU14130,ykuL	2.16576	8.18515	1.57769	4.50852	1.22497	1.10379	0.901078	0.998259	0.814926	1.14159	0.931936
BSU14140,ccpC	2.44374	4.76696	3.1193	3.09567	0.698379	1.01684	1.456	0.614718	0.880207	0.597116	0.855003
BSU14150,ykuN	9.34472	4.64871	10.5807	20.2828	0.529757	0.546492	1.03159	0.602524	1.13736	0.584289	1.10294
BSU14160,ykuO	10.9557	6.90554	13.4083	27.7008	0.828236	0.88584	1.06955	0.925969	1.118	0.919683	1.11041
BSU14170,ykuP	14.0523	7.79952	14.5582	29.1292	1.36437	2.03443	1.49111	1.82018	1.33408	1.7974	1.31739
BSU14180,dapH	26.0718	19.0601	20.7735	15.5862	0.802861	0.800791	0.997422	0.811708	1.01102	0.66586	0.829359
BSU14190,dapL	4.12629	3.88345	3.89033	4.28641	0.634866	0.913747	1.43928	0.744259	1.17231	0.745984	1.17503
BSU14200,ykuS	6.05791	4.39641	4.66993	4.89237	1.61837	1.30159	0.80426	1.54356	0.953774	1.46519	0.905347
BSU14240,rok	8.8216	4.3346	10.1335	8.41158	0.79373	0.577759	0.727903	1.03403	1.30274	0.920273	1.15943
BSU14260,mobA	1.30622	2.30353	2.21171	1.66823	1.11847	0.872464	0.780051	0.812278	0.72624	0.827774	0.740095
BSU14270,moeB	1.70627	2.75448	2.65807	2.45344	0.558827	0.679447	1.21585	0.67598	1.20964	0.65968	1.18047
BSU14280,moeA	3.30369	3.83516	3.94671	3.86669	0.606321	0.705835	1.16413	0.69201	1.14133	0.587357	0.968724
BSU14290,mobB	5.1853	4.73111	4.44893	4.20327	0.827426	1.01793	1.23024	1.04864	1.26735	1.2651	1.52896
BSU14300,moaE	6.23994	5.57008	5.67742	4.33278	0.891451	0.82208	0.922182	0.858055	0.962538	0.881491	0.988827
BSU14310,moaD	4.64934	4.23008	3.74442	2.89632	2.41802	2.23688	0.925086	2.6082	1.07865	1.9668	0.813392
BSU14340,yknW	8.87547	6.641	7.06568	3.25151	0.739764	0.894705	1.20945	0.773641	1.04579	0.877489	1.18617
BSU14350,yknX	7.99357	7.29284	8.22495	3.87041	1.32177	1.24053	0.938541	1.18387	0.895675	1.09446	0.828026
BSU14360,yknY	8.67854	7.93643	8.37135	4.13823	0.909701	0.724709	0.796645	0.790491	0.868956	0.735757	0.808789
BSU14370,yknZ	9.86527	7.83538	8.31779	3.54626	1.08699	1.25068	1.15059	1.20475	1.10833	1.48015	1.36169
BSU14380,fruR	1.90501	6.65087	1.12589	2.66988	1.00133	0.906486	0.905283	0.912757	0.911545	1.58493	1.58282
BSU14390,fruK	2.37521	6.62013	1.43324	1.19585	0.853276	0.775822	0.909228	0.839733	0.984129	0.882933	1.03476
BSU14400,fruA	3.41135	9.01325	1.98272	1.62907	0.680089	0.965513	1.41969	0.861873	1.26729	0.790379	1.16217
BSU14410,sipT	3.76687	2.80314	2.60982	4.0205	0.830011	1.02044	1.22943	0.912585	1.09949	0.799209	0.96289
BSU14420,ykoA	4.65254	3.04926	3.38607	4.9481	1.42656	1.73458	1.21592	1.30855	0.91728	1.25133	0.877164
BSU14430,ykpA	11.1866	10.7708	12.6132	12.5958	0.437638	0.665521	1.52071	0.734616	1.67859	0.787261	1.79889
BSU14440,ykpB	3.74945	2.84975	1.8618	1.98959	1.06045	1.09609	1.0336	1.3957	1.31614	0.918189	0.865845
BSU14450,ampS	3.09304	1.99498	3.7301	3.86458	0.401422	0.515683	1.28464	0.705423	1.75731	0.802868	2.00006
BSU14480,abh	61.8666	11.5202	28.4728	8.93038	1.79617	1.83427	1.02122	1.37576	0.76594	1.34442	0.748493
BSU14490,kinC	3.36901	1.93681	3.36487	2.20576	0.665839	0.606632	0.911079	0.660574	0.992092	0.604069	0.90723
BSU14500,ykqA	4.51104	2.57099	3.82065	2.61077	1.12806	1.01604	0.9007	1.35656	1.20256	1.06095	0.940506
BSU14510,ktrC	5.75961	3.67739	5.41901	6.31696	1.17863	1.0896	0.924469	1.12786	0.956927	0.850065	0.721234
BSU14520,adeC	1.49774	1.68233	2.57738	1.92153	0.434325	0.519762	1.19671	0.644978	1.48501	0.613526	1.4126
BSU14530,rnjA	16.052	18.5996	18.8474	21.8345	0.493886	0.652688	1.32154	0.731508	1.48113	0.602119	1.21915
BSU14540,ykzG	10.541	9.67656	12.4595	9.80299	0.643092	0.744463	1.15763	0.727016	1.1305	0.59365	0.923118
BSU14550,ykrA	4.60287	1.38483	3.78953	1.445	0.85944	0.790225	0.919464	0.884228	1.02884	0.613932	0.714339
BSU14560,def	2.7928	2.7869	4.69697	5.26883	0.66953	0.925863	1.38286	1.01303	1.51305	0.897632	1.34069
BSU14580,pdhA	66.4603	126.408	155.98	63.2117	0.670693	1.01596	1.51479	0.859839	1.28202	0.849052	1.26593
BSU14590,pdhB	119.002	136.384	183.237	69.3622	0.714735	0.902253	1.26236	0.941888	1.31781	0.983976	1.3767
BSU14600,pdhC	155.042	142.312	188.177	91.2741	0.737181	0.966351	1.31087	0.950099	1.28883	0.830611	1.12674
BSU14610,pdhD	212.175	151.992	198.387	80.8911	0.991459	1.11723	1.12685	1.12304	1.13271	1.09397	1.1034
BSU14640,yktA	2.50068	1.90728	3.14555	1.88665	1.34951	1.43236	1.06139	1.08215	0.801885	1.24841	0.925085
BSU14650,yktB	4.30704	2.66592	3.31943	5.02089	0.657344	0.865929	1.31731	0.856684	1.30325	0.751491	1.14322
BSU14670,suhB	1.81584	1.78374	1.15821	2.43226	0.458312	0.433001	0.944774	0.461346	1.00662	0.402518	0.878263
BSU14680,ykzC	2.91298	2.58756	1.86607	3.72897	0.991513	1.27207	1.28296	1.22728	1.23778	1.35907	1.3707
BSU14760,ylaF	4.02541	2.3756	4.33785	2.79195	0.918334	0.741978	0.807961	0.878976	0.957142	0.857414	0.933662
BSU14770,bipA	9.94167	18.8523	21.228	16.9886	0.437607	0.528857	1.20852	0.647821	1.48037	0.577469	1.31961
BSU14780,ylaH	19.5188	20.993	23.8572	21.8977	2.05216	2.27323	1.10772	2.2932	1.11745	2.13744	1.04155
BSU14790,ylaI	2.32029	1.6606	2.01856	3.07623	0.969564	1.31347	1.3547	0.965638	0.995951	1.49921	1.54627
BSU14820,ylaL	16.6769	4.66903	6.81693	11.4313	0.666666	1.12402	1.68603	0.628102	0.942154	0.626026	0.93904
BSU14840,ylaN	13.1268	9.4393	8.71055	17.9509	1.10547	1.71979	1.55572	1.15923	1.04863	1.88659	1.7066
BSU14850,ftsW	1.94119	2.54489	2.79786	2.42575	0.508225	0.464204	0.913383	0.560155	1.10218	0.755043	1.48565
BSU14860,pycA	13.3076	8.24259	12.8971	10.1415	0.487917	0.643844	1.31958	0.665985	1.36496	0.632714	1.29677
BSU14870,ctaA	19.0878	7.23418	4.66601	4.78781	0.898139	0.992918	1.10553	1.03235	1.14944	1.27494	1.41953
BSU14880,ctaB	15.434	19.8085	10.1458	14.2526	0.683058	0.996487	1.45886	0.887561	1.29939	0.993056	1.45384
BSU14990,ylbF	5.42511	8.05883	7.09199	13.1323	0.648473	0.96596	1.48959	0.721782	1.11305	0.849947	1.31069
BSU15000,ylbG	4.71537	4.36718	5.29264	5.40239	1.35557	1.87352	1.38208	1.56771	1.15649	1.66215	1.22616
BSU15010,ylbH	3.22579	4.25411	5.48633	3.89449	0.813466	0.9216	1.13293	0.953874	1.1726	1.10264	1.35549
BSU15020,coaD	4.30197	4.4544	5.59469	3.83406	1.41793	2.02083	1.4252	2.04027	1.43891	1.70273	1.20086
BSU15040,ylbK	1.15915	2.31364	1.93486	5.52675	2.06638	1.59066	0.769782	1.71748	0.831152	2.92273	1.41442
BSU15050,ylbL	1.63272	1.97732	1.9593	2.54465	0.498902	0.787035	1.57753	0.710951	1.42503	0.695664	1.39439
BSU15069,ylzH	2.78657	2.42523	5.52965	5.07244	60.0778	40.3254	0.67122	74.5989	1.24171	31.86	0.530313
BSU15070,ylbN	55.9139	114.519	147.694	156.475	0.904216	1.49976	1.65863	0.90154	0.997041	1.48264	1.6397
BSU15080,rpmF	170.776	147.184	186.81	109.955	1.35376	1.69311	1.25068	1.43577	1.06058	1.75793	1.29856
BSU15120,yllA	3.37178	3.07296	3.30704	4.91447	0.471149	0.661196	1.40337	0.585495	1.2427	0.674301	1.43118
BSU15130,yllB	18.2102	69.82	20.2014	179.551	1.1778	4.36024	3.70204	1.04188	0.8846	4.03022	3.42183
BSU15140,mraW	14.5081	13.9629	15.0319	19.6769	0.719266	1.15222	1.60194	0.971146	1.35019	1.78886	2.48706
BSU15150,ftsL	26.4013	17.0775	20.2174	16.1507	1.1694	1.44591	1.23645	1.32269	1.13108	1.35231	1.15642
BSU15160,pbpB	4.86988	5.35115	6.19928	4.34538	0.996931	0.880912	0.883624	0.922111	0.92495	0.963837	0.966804
BSU15180,murE	2.18013	3.29508	8.00384	4.81821	0.613679	0.559653	0.911963	0.664357	1.08258	0.676692	1.10268
BSU15190,mraY	4.90663	5.66778	9.90223	5.82684	0.544965	0.465546	0.854267	0.618516	1.13496	0.597064	1.0956
BSU15200,murD	7.71896	8.90421	12.1906	7.09433	0.85831	0.7927	0.92356	0.926813	1.07981	0.927977	1.08117
BSU15210,spoVE	5.75127	7.10904	8.45643	5.77531	1.05998	1.76253	1.66279	1.14889	1.08387	1.28978	1.21679
BSU15220,murG	4.75094	5.4063	7.82204	8.88456	0.226813	0.332124	1.46431	0.290075	1.27892	0.0710724	0.313353
BSU15230,murB	7.48807	6.45971	10.3626	4.32139	0.483068	0.847476	1.75436	0.808503	1.67368	0.673401	1.39401
BSU15240,divIB	2.55207	3.22543	4.36612	2.46855	0.857306	1.07107	1.24934	1.00007	1.16652	1.25083	1.45903
BSU15250,ylxW	3.06034	3.4762	4.70852	2.08979	0.839589	0.824793	0.982377	0.832767	0.991874	0.757703	0.902468
BSU15260,ylxX	4.30299	4.03516	5.34947	3.01068	0.956703	0.837254	0.875144	0.773907	0.808931	0.778672	0.813912
BSU15270,sbp	3.81743	3.81114	5.36065	2.90698	2.09424	3.23512	1.54477	1.68053	0.802456	2.1535	1.0283
BSU15280,ftsA	9.02456	9.37187	12.1559	11.754	0.677919	0.826933	1.21981	0.586893	0.865728	0.706925	1.04279
BSU15290,ftsZ	25.9125	16.6496	22.7155	21.032	0.418487	0.646348	1.54449	0.718479	1.71685	0.573094	1.36944
BSU15370,ylmD	4.44001	7.55846	7.82372	8.51985	0.713364	0.827106	1.15944	0.823798	1.15481	0.993064	1.39209
BSU15380,ylmE	7.40823	8.80292	9.96027	8.4723	0.839811	1.04236	1.24119	0.952471	1.13415	0.978704	1.16539
BSU15390,sepF	14.2385	15.3507	14.9715	22.4907	0.644261	0.494312	0.767254	0.694053	1.07729	0.231559	0.359418
BSU15400,ylmG	16.2028	12.6503	14.1636	15.8327	1.33973	1.32047	0.985626	1.40145	1.04607	1.7242	1.28697
BSU15410,ylmH	4.8006	4.6246	6.33109	5.24486	0.537217	0.682695	1.2708	0.647845	1.20593	0.65563	1.22042
BSU15420,divIVA	15.9538	8.69191	18.8678	14.5574	0.614427	0.7722	1.25678	0.668518	1.08803	0.637999	1.03836
BSU15430,ileS	8.44953	8.93188	12.8611	9.75213	0.350031	0.65184	1.86223	0.867801	2.47921	0.883368	2.52368
BSU15450,lspA	1.27334	1.9879	3.18168	4.48761	0.630128	1.25628	1.99369	0.662447	1.05129	0.973767	1.54535
BSU15460,rluD	3.44491	3.38511	6.19953	6.39832	0.445425	0.512826	1.15132	0.603278	1.35439	0.673606	1.51228
BSU15470,pyrR	5.69116	4.30148	16.6035	12.6078	0.911096	1.05625	1.15932	0.942591	1.03457	0.955138	1.04834
BSU15480,pyrP	11.4266	3.06175	17.4964	7.04018	0.503064	0.718922	1.42909	0.769816	1.53026	0.693453	1.37846
BSU15490,pyrB	7.36674	1.449	6.98202	1.58566	0.744231	0.788896	1.06001	0.831505	1.11727	1.10445	1.48401
BSU15500,pyrC	11.5643	1.52948	8.26128	1.50881	0.765587	0.832963	1.08801	0.91612	1.19662	1.02801	1.34277
BSU15510,pyrAA	19.2837	1.79766	10.5599	1.76728	0.631996	0.764619	1.20985	0.701304	1.10967	0.799196	1.26456
BSU15520,carB	24.5351	1.60916	10.3531	1.48823	0.85141	0.940561	1.10471	1.06361	1.24923	1.34257	1.57688
BSU15530,pyrK	25.5728	1.74875	9.38004	1.06169	1.21829	0.893938	0.733764	1.25981	1.03408	1.26447	1.0379
BSU15560,pyrE	25.6972	1.51446	11.9375	1.04572	1.10735	1.27126	1.14802	1.19591	1.07998	1.28124	1.15703
BSU15630,sirC	1.66634	1.07008	2.25268	1.98915	1.35721	1.34303	0.989556	1.10241	0.812262	1.20243	0.885959
BSU15640,yloA	1.71982	1.76405	1.93853	2.18806	0.395546	0.618731	1.56425	0.714475	1.8063	0.600159	1.51729
BSU15660,yloC	5.57722	13.7655	9.08026	17.0417	1.17411	1.19368	1.01666	1.10249	0.939001	1.30075	1.10785
BSU15670,ylzA	11.4539	19.2512	18.6744	26.9045	0.846743	0.932995	1.10186	0.865401	1.02203	0.866489	1.02332
BSU15680,gmk	12.4142	13.3036	16.4749	19.4009	0.871668	1.23037	1.41151	1.10178	1.26399	1.31568	1.50938
BSU15690,rpoZ	16.6577	12.8257	16.5818	14.7105	1.82726	1.55985	0.853656	1.74507	0.955018	1.8436	1.00894
BSU15700,coaBC	1.54365	3.1141	1.96521	2.16319	0.606007	0.757177	1.24945	0.784965	1.29531	0.769066	1.26907
BSU15710,priA	1.39819	3.11998	2.02136	2.24932	2.20438	1.49429	0.677873	1.23215	0.558953	1.04924	0.475978
BSU15720,def	1.40562	2.87934	3.08255	3.25617	0.621466	0.577098	0.928607	0.680799	1.09547	0.630712	1.01488
BSU15730,fmt	2.84038	5.08597	4.44785	4.57189	0.540047	0.60505	1.12036	0.687797	1.27359	0.647916	1.19974
BSU15740,rsmB	4.51656	7.05259	5.27716	5.60397	0.819656	0.748612	0.913324	0.902162	1.10066	0.959113	1.17014
BSU15750,yloN	5.56217	8.04153	5.55753	5.32221	1.01408	0.995515	0.981694	1.04797	1.03342	1.2154	1.19853
BSU15760,prpC	6.19545	9.63217	6.98088	7.27843	1.10363	1.10274	0.999189	1.07131	0.970708	0.861047	0.780192
BSU15770,prkC	6.10673	8.76362	6.79398	6.52389	0.823796	0.883339	1.07228	0.752859	0.913889	0.980869	1.19067
BSU15780,yloQ	8.18173	9.20879	7.25776	6.12975	0.89252	0.916271	1.02661	0.964064	1.08016	0.923218	1.0344
BSU15790,rpe	10.5604	10.1411	7.28536	6.19957	0.831786	1.03653	1.24615	0.98076	1.1791	0.941961	1.13246
BSU15800,thiN	2.40831	2.95329	2.25154	2.40676	0.706183	1.00195	1.41882	0.897438	1.27083	1.00769	1.42695
BSU15810,spoVM	3.55491	4.1166	2.95428	3.41444	1.95919	1.8863	0.962794	1.81605	0.926936	1.52218	0.77694
BSU15820,rpmB	442.43	270.15	392.124	143.513	1.34717	1.41895	1.05328	1.16929	0.867961	1.36805	1.0155
BSU15830,yloU	6.35808	6.46265	12.9885	9.84383	0.685011	0.723987	1.0569	0.718665	1.04913	0.791749	1.15582
BSU15840,yloV	8.18967	7.20779	13.2999	9.69298	0.647963	0.770278	1.18877	0.795332	1.22743	0.788155	1.21636
BSU15850,sdaAB	1.87383	2.59288	3.9348	3.35207	0.748525	0.964407	1.28841	0.828804	1.10725	1.61285	2.1547
BSU15860,sdaAA	2.97494	3.38305	4.72237	2.99692	0.729263	0.799582	1.09642	0.952214	1.30572	0.856595	1.1746
BSU15870,recG	1.49768	2.70759	2.43646	2.11582	1.64151	1.16988	0.712683	1.31561	0.801462	1.55359	0.946439
BSU15880,ylpC	6.89681	9.02053	11.4482	9.91705	0.957302	0.777435	0.812111	0.726039	0.758423	0.749791	0.783234
BSU15890,plsX	8.54429	11.5295	12.9978	11.2695	0.907464	0.891557	0.982471	0.94177	1.0378	1.07705	1.18688
BSU15900,fabD	12.5417	21.6862	18.23	14.852	0.637771	0.582738	0.913711	0.758253	1.18891	0.741158	1.16211
BSU15910,fabG	18.8897	31.5298	24.7298	18.754	1.0222	1.09571	1.07191	0.989833	0.968333	1.02627	1.00398
BSU15920,acpP	418.833	239.411	246.181	188.229	1.31431	1.17826	0.896485	1.29476	0.985126	1.00877	0.76753
BSU15930,rnc	11.4186	26.2265	13.0765	32.4513	1.23622	2.24693	1.81758	1.05851	0.856251	3.80268	3.07606
BSU15940,smc	3.08528	4.23715	5.27916	3.36025	0.519339	0.561323	1.08084	0.579233	1.11533	0.549283	1.05766
BSU15950,ftsY	6.99573	6.48331	7.73127	5.16204	0.873318	0.834548	0.955606	0.930652	1.06565	0.884218	1.01248
BSU15970,ylxM	18.5557	49.7666	58.6757	41.5511	0.968718	1.40951	1.45503	0.920561	0.950288	1.14863	1.18572
BSU15980,ffh	18.5987	46.5615	50.3684	40.9279	0.699353	0.733409	1.0487	0.902865	1.291	0.786439	1.12452
BSU15990,rpsP	160.399	165.746	195.557	116.752	0.721051	0.691552	0.95909	0.709741	0.984314	0.704333	0.976815
BSU16000,ylqC	124.068	131.255	153.02	95.3799	2.54301	2.81646	1.10753	2.70778	1.0648	2.60174	1.0231
BSU16010,ylqD	2.03904	10.6575	7.55983	4.47921	1.02813	1.13593	1.10485	0.858456	0.834969	1.01865	0.990777
BSU16020,rimM	2.82578	11.1219	8.64124	4.82682	0.840279	1.08329	1.28921	1.01862	1.21224	1.04614	1.24499
BSU16030,trmD	2.91034	10.9829	7.57949	5.0153	0.826499	0.948684	1.14783	0.965604	1.16831	0.798026	0.965551
BSU16040,rplS	767.133	856.963	574.348	1746.32	1.1129	1.33365	1.19835	1.2985	1.16678	1.94164	1.74467
BSU16050,rbgA	3.74011	5.20828	5.10969	4.99502	0.817542	0.847298	1.0364	1.00238	1.22609	0.81185	0.993037
BSU16090,sucC	39.8364	18.572	32.8218	22.6404	0.790677	0.965366	1.22094	0.845763	1.06967	0.815471	1.03136
BSU16100,sucD	40.0394	16.4586	31.1007	23.7773	1.40764	1.34541	0.955788	1.33147	0.945885	1.0491	0.745286
BSU16120,topA	4.52067	4.87343	7.24029	8.69989	0.257303	0.43469	1.68941	0.556847	2.16417	0.485593	1.88724
BSU16130,gid	3.9028	4.99881	5.68678	4.26153	0.555818	0.841113	1.51329	0.871783	1.56847	0.760305	1.3679
BSU16140,xerC	7.43932	15.8109	10.7752	11.3898	1.0305	0.702196	0.681411	0.774267	0.751349	0.799546	0.77588
BSU16150,clpQ	9.75992	22.5879	16.893	16.0239	0.745887	0.769852	1.03213	0.751595	1.00765	0.789282	1.05818
BSU16160,hslU	14.6387	19.7384	14.6361	14.3213	0.688603	1.01205	1.46972	1.03665	1.50543	0.965829	1.40259
BSU16170,codY	29.1909	25.2193	19.7219	17.1906	1.21278	1.14035	0.940284	1.07467	0.886127	1.22568	1.01064
BSU16180,flgB	2.38713	1.62071	2.64552	2.60316	0.696995	0.729833	1.04711	0.750856	1.07728	0.603026	0.865181
BSU16190,flgC	3.00467	2.45719	3.42672	3.55806	0.756236	0.651073	0.860939	0.754303	0.997444	0.942069	1.24574
BSU16490,rpsB	151.021	263.366	180.388	252.983	1.0793	2.15494	1.99662	1.06036	0.982455	4.33949	4.02066
BSU16500,tsf	87.0155	102.8	126.402	74.8443	0.917299	1.1326	1.23471	1.04194	1.13587	0.949384	1.03498
BSU16510,pyrH	18.1325	21.1093	37.2903	23.9702	0.765497	1.21659	1.58929	0.992959	1.29714	1.57425	2.0565
BSU16520,frr	22.4851	17.7566	38.8652	16.0434	1.0402	1.19584	1.14962	1.07848	1.0368	1.05447	1.01371
BSU16530,uppS	3.53735	8.09768	8.24891	7.84267	0.84418	0.844315	1.00016	0.931814	1.10381	0.998047	1.18227
BSU16540,cdsA	4.34653	8.63757	8.40969	7.82165	0.918037	0.917832	0.999777	1.05188	1.14579	0.92294	1.00534
BSU16550,dxr	7.04834	12.1992	10.5402	10.1118	0.638645	0.640836	1.00343	0.660433	1.03411	0.690148	1.08064
BSU16560,rseP	11.8109	15.7125	13.4529	11.5731	0.675053	0.836542	1.23922	0.760514	1.1266	0.775952	1.14947
BSU16570,proS	18.2085	19.5708	19.4577	16.9868	0.70058	0.77935	1.11244	0.787385	1.12391	0.756972	1.08049
BSU16580,polC	2.6357	4.78875	3.82319	3.76684	0.370239	0.541056	1.46137	0.600432	1.62174	0.50446	1.36253
BSU16590,ylxS	6.25555	16.0568	19.5561	17.076	0.873793	1.44838	1.65758	1.04763	1.19895	1.82986	2.09416
BSU16600,nusA	9.69871	16.0098	23.2621	14.1435	0.639174	0.72049	1.12722	0.748763	1.17145	0.704414	1.10207
BSU16610,ylxR	12.9983	21.3348	30.8869	18.1613	0.877708	1.04375	1.18917	0.96785	1.1027	1.15092	1.31128
BSU16620,ylxQ	12.7327	22.7568	28.8637	14.26	1.09028	1.13405	1.04015	1.08597	0.99605	1.19707	1.09795
BSU16630,infB	20.2333	25.716	31.013	18.5449	0.515616	0.57088	1.10718	0.821422	1.59309	0.549771	1.06624
BSU16640,ylxP	40.1451	41.7939	39.9916	29.191	0.978167	1.05573	1.07929	1.10092	1.1255	1.04709	1.07047
BSU16650,rbfA	29.8574	31.015	30.0402	20.6875	2.02801	2.18186	1.07586	1.93483	0.954053	2.46884	1.21737
BSU16660,truB	2.35947	4.22095	2.95889	2.31713	0.662509	0.785307	1.18535	0.780464	1.17804	0.663765	1.0019
BSU16670,ribC	5.27935	5.14036	4.74815	4.86433	0.844868	1.11403	1.31858	1.02847	1.21732	0.789663	0.934658
BSU16680,rpsO	642.243	430.904	524.037	348.358	1.62133	1.96917	1.21454	1.45826	0.899425	1.97547	1.21843
BSU16690,pnpA	26.3605	3.69366	29.6191	6.1352	0.769841	105.927	137.596	0.861597	1.11919	70.2713	91.2804
BSU16750,asd	13.5435	6.6831	12.7317	9.87055	0.588463	0.85171	1.44735	0.780113	1.32568	0.87518	1.48723
BSU16760,dapG	8.53499	6.53489	10.089	7.79411	0.575196	0.587813	1.02194	0.718749	1.24957	0.776433	1.34986
BSU16770,dapA	21.3671	14.6012	17.8263	16.1794	0.757493	0.721668	0.952705	0.800166	1.05633	0.641621	0.847032
BSU16780,rnjB	13.5363	17.2958	13.1703	14.2161	0.541678	0.743772	1.37309	0.771159	1.42365	0.649914	1.19982
BSU16800,spoIIIE	1.19459	2.43152	1.70927	2.02033	0.347379	0.31541	0.907971	0.413006	1.18892	0.393659	1.13323
BSU16810,ymfC	2.66003	6.3604	3.24892	29.7901	1.70545	2.88563	1.692	1.77183	1.03892	8.95151	5.24875
BSU16845,ymfF	6.53479	9.48458	5.26427	13.5171	0.601402	0.74704	1.24216	0.823588	1.36945	0.937402	1.55869
BSU16860,ymfH	13.7701	13.4672	6.7975	16.6334	0.825962	1.15776	1.40171	1.19652	1.44864	1.10476	1.33754
BSU16880,ymfJ	4.03125	4.39452	1.4404	1.08254	1.89877	1.96341	1.03404	1.93341	1.01824	2.00569	1.05631
BSU16910,ymfM	5.66389	4.49543	6.70515	6.84761	1.16954	1.20531	1.03059	1.21669	1.04032	1.74686	1.49364
BSU16920,pgsA	3.51952	4.01002	4.63812	4.5815	0.528998	0.513623	0.970936	0.609581	1.15233	0.637639	1.20537
BSU16930,cinA	5.76746	5.70332	6.1491	6.17666	0.860589	1.04186	1.21063	1.00147	1.1637	1.14031	1.32504
BSU16940,recA	17.4028	16.7832	16.3146	12.319	0.591373	0.644718	1.09021	0.704052	1.19054	0.704005	1.19046
BSU16950,pbpX	3.31395	1.90479	4.68278	2.79537	0.516763	0.772751	1.49537	0.689604	1.33447	0.616634	1.19326
BSU16960,ymdA	38.364	37.5912	61.6549	73.8437	0.749992	0.825735	1.10099	1.02234	1.36313	1.03012	1.37351
BSU16970,ymdB	2.1889	4.09328	3.4851	2.5527	0.766265	0.828159	1.08077	0.791566	1.03302	1.0423	1.36023
BSU16980,spoVS	10.4142	7.10851	10.2361	4.30814	1.43408	2.09869	1.46345	1.58675	1.10646	1.36797	0.953904
BSU16990,tdh	1.8846	1.22361	1.25726	2.96239	1.34751	2.29443	1.70272	2.29531	1.70338	5.06449	3.75841
BSU17010,ymcB	7.11224	6.83004	7.03129	6.08976	0.511013	0.699187	1.36824	0.74832	1.46438	0.54959	1.07549
BSU17020,ymcA	17.0308	8.77993	9.88024	10.2744	1.49579	1.52046	1.01649	1.46262	0.977825	1.61293	1.07832
BSU17040,mutS	1.00189	1.383	1.96652	2.32766	0.358695	0.396742	1.10607	0.576924	1.60839	0.428055	1.19337
BSU17050,mutL	2.26238	2.68916	2.4979	3.1582	0.683272	1.03344	1.51249	1.17212	1.71545	1.07535	1.57383
BSU17280,ymaD	4.58182	1.80339	1.78282	1.7049	0.857076	0.793175	0.925443	0.752397	0.877866	0.63136	0.736645
BSU17340,hfq	18.0523	2.14074	6.38424	6.41952	0.821542	0.974782	1.18653	0.963755	1.1731	0.877791	1.06847
BSU17370,nrdI	1.25699	3.11768	4.82595	4.71812	0.857317	1.60979	1.8777	0.945116	1.10241	1.45333	1.69521
BSU17380,nrdE	3.42933	4.66534	7.79455	5.21908	0.269434	0.368543	1.36784	0.486903	1.80714	0.515174	1.91206
BSU17390,nrdF	8.50901	7.4639	9.32443	5.4952	0.743695	1.11072	1.49351	1.14687	1.54212	1.25739	1.69074
BSU17400,ymaB	2.36309	3.04076	3.2516	1.70531	1.40136	1.80326	1.28679	1.7623	1.25757	1.86368	1.32991
BSU17440,ynbB	1.36001	3.57174	2.59864	2.2249	0.703121	1.03129	1.46673	1.24353	1.76859	0.937977	1.33402
BSU17450,glnR	10.1371	28.575	14.4655	11.7037	0.627262	0.918805	1.46479	0.696943	1.11109	0.978381	1.55976
BSU17460,glnA	41.1284	45.7773	46.0388	22.0625	0.932327	0.839643	0.900589	0.868963	0.932036	0.878041	0.941774
BSU17730,yndB	5.81085	2.70709	5.56894	5.23725	1.66128	1.28263	0.77207	1.699	1.02271	1.28223	0.77183
BSU17840,yndN	4.79354	2.18785	1.6663	1.12981	0.836061	0.788541	0.943162	0.672735	0.804649	0.825242	0.98706
BSU17850,lexA	5.78079	5.72045	5.66752	7.81726	0.475438	0.457218	0.961676	0.589565	1.24005	0.526536	1.10748
BSU17880,ynzC	1.41985	1.80762	3.41635	4.86689	1.08493	1.31418	1.2113	1.06552	0.982115	1.08811	1.00293
BSU17890,tkt	53.1607	38.7996	39.4741	49.2556	0.71113	0.788632	1.10898	0.725207	1.01979	0.660865	0.929316
BSU17910,yneF	37.0539	23.1655	39.3725	20.2985	1.02117	1.48249	1.45176	0.981119	0.960781	1.13341	1.10992
BSU17950,yneJ	6.6728	4.14623	4.38701	6.76271	1.13705	0.969895	0.852992	1.05745	0.929995	1.23618	1.08718
BSU17960,yneK	1.43838	1.67871	2.09754	3.28025	0.972653	0.899958	0.925262	0.953567	0.980378	0.851482	0.875423
BSU18000,citB	7.81565	4.59771	12.2675	15.1715	0.560977	0.769267	1.3713	0.814216	1.45142	0.610007	1.0874
BSU18010,yneN	1.44481	1.2177	2.75699	3.18041	1.31794	1.39825	1.06093	1.56247	1.18554	1.67789	1.27311
BSU18060,yneR	6.14468	4.36115	6.26754	6.23635	1.71869	2.11592	1.23113	1.49998	0.872748	1.55672	0.90576
BSU18070,yneS	2.86961	3.7104	3.84696	3.63891	0.640025	0.984279	1.53788	0.845142	1.32048	1.08213	1.69076
BSU18080,yneT	3.52433	1.91189	2.71865	4.09476	0.791888	0.804736	1.01622	0.780584	0.985725	0.806495	1.01844
BSU18090,parE	2.15719	1.99889	3.60276	2.49732	0.476952	0.428522	0.898459	0.6677	1.39993	0.651317	1.36558
BSU18100,parC	6.7068	4.94753	6.13314	4.41548	0.62264	0.760311	1.22111	0.935794	1.50295	1.04742	1.68223
BSU18110,ynfC	8.6103	13.0878	2.1226	19.2998	0.628816	1.2826	2.03971	0.728926	1.1592	1.13093	1.79851
BSU18120,alsT	3.55902	10.3114	10.5814	4.29902	0.500373	0.55949	1.11814	0.625088	1.24924	0.592366	1.18385
BSU18190,yngC	1.71837	1.83447	2.16727	1.49387	0.486337	0.937925	1.92855	0.85307	1.75407	0.561386	1.15431
BSU18380,iseA	67.9921	22.0963	7.3096	2.87447	0.734371	0.937844	1.27707	0.881143	1.19986	1.02981	1.4023
BSU18500,fabG	36.484	19.1373	15.8613	17.7198	0.852764	0.949671	1.11364	1.07378	1.25918	1.03963	1.21913
BSU18580,yoaF	7.31699	5.77603	4.30299	1.58227	1.09339	0.866306	0.792312	1.04666	0.957264	0.74438	0.680801
BSU18590,yoaG	6.067	3.36523	3.23355	1.36311	1.10908	1.08863	0.981559	1.13377	1.02226	1.11798	1.00802
BSU18630,exlX	1.65065	1.17615	1.44149	2.61312	1.14316	1.22857	1.07471	1.13954	0.996827	1.31229	1.14795
BSU18669,yozS	1.72935	1.48125	1.13081	3.83408	1.07873	2.75371	2.55274	1.14933	1.06545	2.03573	1.88716
BSU18800,penP	1.41641	1.1665	2.32667	4.10219	0.53141	0.702903	1.32271	0.587894	1.10629	0.65778	1.2378
BSU18840,xynA	17.6629	5.48091	11.6653	13.513	1.08065	0.874748	0.809468	0.910166	0.842243	0.782652	0.724245
BSU18920,phrK	25.7466	1.1363	4.60086	4.48026	2.19961	2.14097	0.97334	1.974	0.897429	2.21186	1.00557
BSU19130,yocA	4.91534	10.1193	7.58721	43.3435	1.32655	1.70853	1.28795	1.43585	1.0824	2.40827	1.81544
BSU19140,yozB	7.5432	3.89378	4.02628	6.21461	0.759691	0.87424	1.15078	1.13254	1.49079	1.10873	1.45945
BSU19210,yocH	19.7409	36.5552	9.43962	21.5986	1.06299	4.35242	4.09451	1.10643	1.04086	9.47766	8.91605
BSU19230,yocJ	14.9161	5.7707	6.60509	3.17692	1.21459	1.32883	1.09406	1.19188	0.981303	1.13278	0.932639
BSU19290,yozO	11.368	4.37752	3.9604	1.56654	0.94786	0.943378	0.995272	1.21142	1.27805	0.868319	0.916084
BSU19300,yozC	6.15584	2.35139	7.33602	1.65119	0.626932	0.693953	1.1069	0.887693	1.41593	0.821977	1.31111
BSU19310,dhaS	1.5591	2.38882	2.08838	7.18678	0.859123	0.998009	1.16166	0.994536	1.15762	1.52265	1.77233
BSU19360,odhB	95.7198	35.3703	78.2789	69.5964	1.08326	1.4676	1.3548	1.47291	1.3597	1.24956	1.15351
BSU19370,sucA	73.473	35.185	67.5954	67.7632	1.04887	1.27647	1.217	1.09717	1.04606	1.39918	1.334
BSU19380,yojO	3.27037	2.70523	3.26913	4.61861	0.680069	0.888356	1.30627	0.917385	1.34896	0.921912	1.35561
BSU19390,yojN	1.97988	1.87855	2.56558	3.67571	0.666165	0.653126	0.980428	0.757119	1.13653	0.822818	1.23516
BSU19460,yojG	6.24859	10.4711	4.91771	8.09319	1.12069	1.50006	1.33851	1.58452	1.41387	1.77023	1.57958
BSU19470,yojF	5.43479	13.095	6.12907	10.2202	0.935483	1.217	1.30093	1.01996	1.09031	1.1091	1.18559
BSU19479,yoyC	4.16879	12.4902	4.96621	12.2133	0.793115	0.798556	1.00686	0.74775	0.942802	0.877303	1.10615
BSU19480,yojE	2.03776	5.45976	1.92161	5.1489	0.933939	1.07709	1.15328	0.809343	0.866591	0.892956	0.956117
BSU19550,yodC	11.8228	7.3535	8.23803	11.2842	1.20681	1.61049	1.33451	1.24861	1.03464	1.27821	1.05916
BSU19590,ctpA	2.7192	3.71696	5.29393	4.64201	0.799441	0.790651	0.989005	0.740557	0.926344	0.716219	0.8959
BSU19620,yodJ	7.08803	4.99492	6.11634	2.67697	0.923455	1.1432	1.23796	1.13243	1.2263	1.67617	1.81511
BSU19630,deoD	20.3584	10.307	12.7885	9.20522	0.926465	1.0994	1.18666	0.972426	1.04961	0.890507	0.961187
BSU20420,yorD	12.1594	3.45343	8.36153	4.93098	1.00432	1.29398	1.2884	1.08344	1.07878	1.11661	1.1118
BSU20780,yopS	5.30286	3.84775	6.61027	9.41445	0.999564	1.04728	1.04774	1.13233	1.13283	1.0407	1.04116
BSU20790,yopR	3.22954	1.86363	3.30097	1.4965	0.944	1.11703	1.1833	1.09922	1.16443	0.911093	0.965141
BSU20800,yopQ	1.79826	1.37622	2.40941	1.2352	0.57508	0.592947	1.03107	0.636	1.10593	0.763254	1.32722
BSU20850,yopL	23.8419	7.57366	4.7283	2.69337	0.622292	0.768442	1.23486	0.710122	1.14114	0.689515	1.10802
BSU20929,yoyI	2.59997	1.58106	2.21601	2.29115	1.08742	0.934402	0.859285	1.00379	0.923091	0.983955	0.904854
BSU20930,yopD	2.03733	1.44754	2.045	2.10228	1.14884	1.23481	1.07484	1.25588	1.09318	1.17921	1.02644
BSU20990,yonU	7.95043	5.97608	3.13945	1.42543	1.56336	1.54978	0.991315	1.28269	0.820471	1.42682	0.912666
BSU20999,yoyJ	5.70929	4.89721	1.8344	1.05968	0.5493	0.61475	1.11915	0.604476	1.10045	0.629475	1.14596
BSU21470,sunT	2.74842	1.40953	2.93744	3.16774	1.09328	8.1663	7.46952	0.899276	0.822547	5.98669	5.47588
BSU21480,sunA	72.698	10.9644	17.9143	12.3913	1.1488	0.953486	0.829986	0.951541	0.828293	0.69008	0.600697
BSU21490,sunI	10.6129	2.85584	4.34888	4.08449	0.589268	0.673574	1.14307	0.963009	1.63425	0.825531	1.40094
BSU21540,yolA	14.1622	1.42334	7.26954	2.09726	0.809663	0.909815	1.1237	0.811431	1.00218	1.17165	1.44708
BSU21550,yokL	2.2186	1.10508	1.92374	1.7942	0.954657	1.13466	1.18855	1.30129	1.3631	1.01556	1.06379
BSU21680,yppQ	3.86702	2.36606	1.73871	2.83316	1.32088	1.17614	0.890419	1.2085	0.914921	0.88541	0.670316
BSU21690,msrA	2.83937	2.25897	1.04961	3.03289	0.828821	1.54981	1.8699	0.745561	0.899545	2.28682	2.75913
BSU21700,ypoP	4.70914	1.9418	3.99447	2.76258	0.566388	0.653205	1.15328	0.988263	1.74485	0.737132	1.30146
BSU21720,ypmT	2.84529	1.47374	2.99699	2.74697	1.94498	1.76628	0.908123	1.40165	0.720648	1.66369	0.855376
BSU21730,ypmS	2.68721	1.78453	2.67283	2.90705	0.682554	0.806206	1.18116	0.76567	1.12177	0.746333	1.09344
BSU21740,ypmR	1.54592	1.37129	2.03348	2.42096	1.03804	1.47984	1.42561	1.14219	1.10033	1.57791	1.52008
BSU21760,ypmP	6.86125	4.34245	6.07427	4.7879	1.29914	1.26662	0.97497	1.0862	0.836093	1.07172	0.824946
BSU21780,yplP	1.23548	1.3446	1.16826	1.04441	0.697638	0.561442	0.804775	0.954972	1.36886	0.822075	1.17837
BSU21790,yplQ	1.89859	2.104	1.18773	1.14947	0.942763	1.34381	1.42539	1.91406	2.03027	1.3566	1.43896
BSU21800,ypkP	5.21132	3.20489	5.55297	5.19647	1.33991	0.933131	0.696413	1.1831	0.882966	1.17255	0.875098
BSU21810,dfrA	3.18478	2.26234	4.32855	4.5213	0.801515	1.07258	1.33819	0.912177	1.13807	1.00875	1.25855
BSU21820,thyA	1.88391	1.66945	3.23938	3.47359	0.680744	0.580981	0.853451	0.683699	1.00434	0.609855	0.895865
BSU21830,ypjQ	7.72188	3.80106	5.94261	9.55158	1.05961	1.30712	1.23359	1.11251	1.04992	1.22912	1.15997
BSU21840,ypjP	3.19133	2.69552	3.15724	7.12204	0.428874	0.504685	1.17677	0.558087	1.30128	0.724598	1.68954
BSU21850,ypiP	1.21982	1.308	1.22533	1.52892	0.871227	0.857367	0.984092	0.888732	1.02009	0.520463	0.59739
BSU21860,yphP	9.65654	5.4155	7.2372	5.57382	0.669549	0.97407	1.45481	0.894355	1.33576	0.677585	1.012
BSU21880,ypgR	3.82128	2.31301	3.89794	4.44339	0.42442	0.502	1.18279	0.609924	1.43708	0.500479	1.17921
BSU21920,ugtP	4.26461	2.88454	6.31589	5.34486	0.355463	0.543329	1.52851	0.508308	1.42999	0.653088	1.83729
BSU21930,cspD	569.211	428.42	254.09	691.061	1.51785	1.97136	1.29878	1.3409	0.883419	1.78769	1.17777
BSU21940,degR	6.90096	7.89737	3.51777	13.1839	0.661294	0.0790522	0.119542	0.439959	0.665299	0.0810508	0.122564
BSU21990,ypdQ	1.06001	1.06177	1.24202	1.77742	0.783762	0.953035	1.21597	0.875772	1.1174	0.81191	1.03591
BSU22000,sspL	1.37049	1.47637	1.61234	2.71234	1.56283	1.14907	0.735254	1.16508	0.745497	1.07826	0.689945
BSU22010,exoA	1.50764	2.1666	1.80187	2.52557	0.485101	0.683093	1.40815	0.69665	1.43609	0.534633	1.10211
BSU22019,ypzF	2.76535	1.83521	3.58446	3.89008	2.28385	2.49358	1.09184	2.13023	0.932737	2.37586	1.04029
BSU22020,ypbS	2.82343	1.71842	3.87866	3.07727	0.831878	0.815595	0.980426	0.710012	0.853504	0.542117	0.651679
BSU22080,ypwA	11.6484	5.19032	5.7656	7.63063	0.794647	0.864528	1.08794	0.818227	1.02967	0.676888	0.851809
BSU22150,ypvA	1.34292	2.98351	2.89115	1.77069	0.486849	0.858843	1.76409	0.768569	1.57866	0.876123	1.79958
BSU22169,ypzG	1.92623	3.2168	2.89126	2.68001	0.987866	1.03847	1.05123	1.02631	1.03891	0.99477	1.00699
BSU22170,ypsC	2.04817	2.18265	3.52567	3.19877	0.764126	0.644175	0.843022	0.621242	0.813009	0.567408	0.742558
BSU22180,ypsB	34.6014	9.86709	16.606	14.3074	0.608486	0.707657	1.16298	0.694499	1.14136	0.652872	1.07295
BSU22190,ypsA	2.02902	2.25755	5.18368	4.25933	1.66521	1.87858	1.12813	1.43783	0.863452	2.11677	1.27117
BSU22200,cotD	6.9241	9.67409	15.5769	19.3912	0.815342	0.858137	1.05249	0.91571	1.1231	1.02972	1.26293
BSU22210,yprB	1.58582	2.20693	2.00162	2.01794	1.02876	1.03265	1.00378	1.14788	1.11578	1.05754	1.02797
BSU22230,ypqE	5.53818	2.29244	3.73	3.43657	0.811272	1.10221	1.35862	1.10013	1.35606	1.06186	1.30888
BSU22270,yppE	1.90586	1.76028	1.5908	3.2748	1.07601	1.33193	1.23785	1.29772	1.20605	0.999521	0.928917
BSU22300,yppC	1.05914	2.91381	2.41514	8.65027	4.15727	3.87042	0.931001	5.18122	1.2463	3.85169	0.926494
BSU22310,recU	2.52059	4.00951	4.7986	6.76566	0.708269	1.2264	1.73155	0.843954	1.19157	1.71321	2.41887
BSU22320,ponA	7.26495	5.89232	10.2539	6.1154	0.332839	0.562716	1.69065	0.519821	1.56178	0.681163	2.04652
BSU22330,ypoC	5.28798	5.90148	5.42236	5.35983	1.88294	2.15031	1.14199	2.42106	1.28579	2.40875	1.27925
BSU22340,nth	4.94745	5.86162	5.76543	5.09217	0.730453	0.630912	0.863726	0.578205	0.791571	0.586583	0.80304
BSU22350,dnaD	3.81927	4.69372	4.54645	3.71299	1.03878	0.858353	0.826312	0.974209	0.937843	0.937038	0.90206
BSU22360,asnC	31.6896	22.161	29.2965	21.746	0.756115	0.872759	1.15427	0.950032	1.25647	0.91274	1.20714
BSU22370,aspB	20.1449	10.3961	25.4216	19.4861	0.507777	0.899701	1.77184	0.964588	1.89963	0.877222	1.72757
BSU22380,ypmB	11.2602	8.79831	24.0538	24.0348	0.828449	0.906385	1.09407	0.595156	0.718397	0.783145	0.945314
BSU22390,ypmA	5.12743	5.7195	9.05526	7.55248	1.02795	1.03616	1.00798	0.971405	0.944992	0.996736	0.969634
BSU22400,dinG	2.27057	3.10168	4.76837	6.01162	0.315137	0.718111	2.27873	0.54328	1.72395	0.75808	2.40556
BSU22410,panD	14.9729	10.0424	14.4283	10.8649	2.81396	2.49847	0.887887	2.21204	0.786095	2.01944	0.717652
BSU22420,panC	14.0281	10.9931	14.7191	11.6085	0.769961	0.961049	1.24818	0.866531	1.12542	0.907642	1.17882
BSU22430,panB	11.2523	11.2402	13.9265	11.8165	0.750507	0.868892	1.15774	0.72471	0.965627	0.949571	1.26524
BSU22440,birA	5.89594	6.25151	4.64459	6.54719	1.44413	0.940511	0.651264	1.12721	0.780542	1.16134	0.804179
BSU22450,cca	7.63276	6.54642	5.99226	6.3873	1.16482	1.23965	1.06425	1.34635	1.15585	1.17596	1.00957
BSU22460,ypjH	7.63308	5.88099	6.47184	6.77338	1.07694	1.13729	1.05604	1.15909	1.07628	1.13217	1.05129
BSU22470,ypjG	6.79059	5.32426	5.90177	6.69715	0.787385	0.931383	1.18288	0.928085	1.17869	0.971204	1.23345
BSU22480,mgsA	5.81426	4.76145	6.26918	6.96616	0.938986	0.843183	0.897971	0.913469	0.972824	0.788397	0.839625
BSU22490,dapB	2.91899	3.12003	4.44401	4.2381	0.56658	0.75785	1.33759	0.900488	1.58934	0.694845	1.22638
BSU22500,ypjD	1.40794	2.24611	3.15828	2.45933	0.849572	0.858416	1.01041	0.668504	0.786872	0.86503	1.0182
BSU22510,ypjC	1.34487	1.53251	1.96826	3.9137	1.30675	1.58805	1.21526	1.3266	1.01518	1.35614	1.03779
BSU22540,qcrC	3.49243	1.86765	2.22197	2.07171	0.595628	0.867286	1.45609	0.929169	1.55998	0.79294	1.33127
BSU22550,qcrB	2.95437	2.2576	2.75191	2.18487	1.11978	1.05003	0.937709	1.07699	0.961787	0.933769	0.833886
BSU22560,qcrA	2.89672	1.73483	2.42605	1.52713	0.735062	0.690741	0.939705	0.730189	0.99337	0.565896	0.769861
BSU22580,ypiB	18.9301	3.59967	3.63997	5.4714	0.752947	1.08311	1.4385	1.09037	1.44814	1.0707	1.42202
BSU22590,ypiA	1.82544	2.23853	1.84602	3.12282	0.43679	0.599385	1.37225	0.654437	1.49829	0.795725	1.82176
BSU22600,aroE	6.56689	13.1517	5.37967	19.1164	0.681529	0.812485	1.19215	0.851589	1.24953	0.850747	1.24829
BSU22610,tyrA	3.24574	10.1556	3.8854	15.0569	0.761508	1.01636	1.33467	0.789274	1.03646	1.12809	1.48139
BSU22620,hisC	2.69208	10.8957	3.427	18.6139	0.646453	0.995004	1.53917	0.798853	1.23575	1.0827	1.67483
BSU22690,aroH	8.12585	5.73612	6.31259	5.5511	0.897344	0.811073	0.90386	0.858492	0.956703	1.1287	1.25782
BSU22700,aroB	5.11669	4.29243	4.4619	4.97205	0.733969	0.804788	1.09649	0.868135	1.1828	0.84191	1.14707
BSU22710,aroF	3.15103	3.21699	3.96722	3.76346	0.501135	0.543132	1.0838	0.593688	1.18469	0.543415	1.08437
BSU22730,ndk	90.7879	48.8152	49.6617	41.2335	1.11961	1.51831	1.35611	1.29446	1.15617	1.22223	1.09166
BSU22740,hepT	9.42312	12.0965	10.7184	12.3771	0.723064	1.06088	1.4672	0.953213	1.3183	1.02333	1.41527
BSU22750,ubiE	6.88594	11.6089	10.6865	12.1503	0.651799	0.832215	1.2768	0.863551	1.32487	0.81436	1.2494
BSU22760,hepS	4.92662	7.7784	8.19436	9.62281	0.878167	0.827039	0.941779	1.00285	1.14198	0.945131	1.07625
BSU22770,mtrB	10.847	16.2947	13.2638	18.2312	1.17446	1.19626	1.01856	1.04394	0.888862	1.05954	0.902144
BSU22780,folE	8.03898	14.171	10.1679	14.5874	0.938232	0.859159	0.915721	0.795088	0.847432	0.67162	0.715835
BSU22790,hbs	804.256	466.169	499.727	405.144	1.16918	1.36875	1.17069	1.38326	1.1831	1.41743	1.21233
BSU22830,gpsA	10.3429	11.46	10.2401	5.8015	0.668955	0.781649	1.16846	0.800223	1.19623	0.701528	1.04869
BSU22840,engA	5.6483	7.37645	7.90268	4.19604	0.669825	0.617555	0.921965	0.723774	1.08054	0.765601	1.14299
BSU22870,fni	11.969	6.63515	8.06984	11.6957	7.48028	2.78394	0.37217	4.3312	0.579015	4.75249	0.635335
BSU22880,rpsA	49.8426	20.0543	28.9113	48.7042	0.742411	0.861212	1.16002	0.805255	1.08465	0.910904	1.22695
BSU22890,cmk	3.14375	4.21751	8.24465	5.18144	0.466048	0.585652	1.25663	0.693515	1.48808	0.512485	1.09964
BSU22900,ypfB	1.65281	1.45866	2.20523	1.50542	1.2151	0.990342	0.815029	0.929658	0.765088	1.08751	0.895
BSU22940,prsW	2.2167	1.87766	1.9535	2.98809	1.02242	1.23561	1.20851	1.15957	1.13414	1.43132	1.39993
BSU22950,ypdA	4.98262	3.39308	4.24195	5.39613	0.627351	0.786839	1.25422	0.93405	1.48888	0.833995	1.32939
BSU22960,gudB	44.695	17.0443	40.0849	22.9718	0.704392	1.2226	1.73568	1.0335	1.46722	0.830852	1.17953
BSU22970,ypbH	5.25216	2.19557	3.14809	5.30189	0.922027	0.991028	1.07484	1.00228	1.08704	0.980194	1.06309
BSU23000,ypbE	1.86306	1.81174	2.05673	2.30437	5.1584	1.75327	0.339886	3.10715	0.602347	1.87474	0.363435
BSU23010,ypbD	2.31383	2.08821	2.39417	2.87065	0.756221	0.791667	1.04687	0.720275	0.952467	0.834405	1.10339
BSU23020,recQ	1.263	1.43553	1.57298	2.22182	0.485837	0.515013	1.06005	0.538496	1.10839	0.787272	1.62045
BSU23040,fer	39.7292	31.3518	43.8596	20.8561	1.67576	1.86103	1.11056	1.54809	0.923815	1.53353	0.915127
BSU23070,serA	5.52398	2.57234	2.91214	3.68843	0.469086	0.555632	1.1845	0.683996	1.45815	0.705799	1.50463
BSU23090,rsiX	4.8655	3.19723	5.10278	7.05838	0.213395	0.972564	4.55757	0.65258	3.05809	1.27727	5.98545
BSU23100,sigX	3.95947	5.2255	5.34518	15.551	1.42076	0.699043	0.49202	0.867797	0.610796	0.76827	0.540745
BSU23110,resE	9.65406	13.3186	6.10529	7.55646	1.09343	1.34774	1.23258	1.27141	1.16277	1.23113	1.12593
BSU23120,resD	10.5512	15.1665	6.62036	7.41084	0.734702	0.808737	1.10077	0.759131	1.03325	0.677397	0.922002
BSU23130,resC	7.52943	12.5585	5.08902	6.13886	1.04914	1.02527	0.977248	1.14201	1.08852	1.20121	1.14495
BSU23140,resB	7.12915	11.612	5.18774	6.09856	0.912332	1.03594	1.13549	1.01871	1.1166	1.07121	1.17414
BSU23150,resA	8.30485	15.3703	6.51442	8.20503	1.1409	1.41982	1.24447	1.14817	1.00637	1.34383	1.17787
BSU23160,rluB	4.64822	7.19531	5.15755	3.64455	0.905799	0.955709	1.0551	0.899203	0.992718	0.825946	0.911842
BSU23200,ypuI	1.57078	3.05006	4.31262	3.06057	1.41956	1.63345	1.15067	1.89858	1.33745	1.59255	1.12186
BSU23210,spcB	1.11331	2.72802	4.17766	2.7872	0.666116	1.08175	1.62397	1.04739	1.57239	1.03808	1.55841
BSU23240,ypzK	6.4266	7.45778	4.2795	13.6049	1.27621	1.19213	0.934112	1.4675	1.14988	1.50248	1.17729
BSU23250,ribH	3.93236	7.3536	2.88126	7.07968	0.710315	0.848221	1.19415	0.848036	1.19389	0.82797	1.16564
BSU23260,ribA	2.28666	5.91301	2.01284	5.40827	0.659129	0.839984	1.27439	0.801125	1.21543	0.878542	1.33288
BSU23270,ribE	1.45994	4.47605	1.36083	3.56007	0.734285	0.929193	1.26544	0.785583	1.06986	0.992522	1.35169
BSU23280,ribD	1.60485	11.4115	1.69369	13.6944	1.47425	1.47597	1.00117	1.54965	1.05115	1.24118	0.841904
BSU23310,sipS	3.45467	4.62922	4.83026	9.46679	0.900846	1.15261	1.27947	1.12859	1.25281	1.02285	1.13543
BSU23360,ppiB	42.0306	26.1194	33.3251	28.9866	1.38866	1.4668	1.05627	1.35779	0.977768	1.19456	0.860224
BSU23370,ypuA	24.3197	5.52432	13.527	9.55331	1.11296	1.81092	1.62711	1.2582	1.13049	2.25599	2.02701
BSU23380,lysA	2.17994	1.729	2.37015	1.65028	0.51059	0.632047	1.23788	0.620219	1.21471	0.839388	1.64396
BSU23490,pupG	38.3111	20.0019	28.6405	20.9475	0.694581	0.944961	1.36048	0.913492	1.31517	0.853367	1.22861
BSU23500,drm	20.2316	15.1461	22.5439	14.4147	0.832073	0.723333	0.869314	0.791755	0.951544	0.807352	0.970289
BSU23510,xerD	1.8057	1.41556	2.36949	2.96672	1.35895	1.10402	0.812409	1.59579	1.17428	1.62287	1.19421
BSU23520,fur	5.46333	5.04813	8.43478	8.73922	0.823654	1.13419	1.37702	0.854972	1.03802	1.32132	1.60422
BSU23550,mleA	43.1019	22.8015	32.7406	17.6772	0.809636	1.11557	1.37786	1.09221	1.34902	1.03838	1.28253
BSU23560,mleN	25.1448	15.366	24.3657	12.3778	0.628556	0.576656	0.91743	0.601486	0.956934	0.601322	0.956673
BSU23570,aspA	25.4551	9.62468	16.95	7.41063	0.571967	0.734417	1.28402	0.869766	1.52066	0.832473	1.45545
BSU23580,ansA	7.59283	5.21313	10.1478	4.66906	0.295503	0.441613	1.49445	0.4009	1.35667	0.674386	2.28216
BSU23590,ansR	2.67204	3.31428	3.4595	4.37315	0.581594	0.920967	1.58352	0.745736	1.28223	0.703771	1.21007
BSU23600,yqxK	3.21057	2.98787	2.64658	3.81423	1.27325	1.15629	0.908135	1.09212	0.857743	0.865472	0.679733
BSU23610,nudF	3.37747	3.81449	3.0657	3.56913	0.800791	0.841574	1.05093	0.843944	1.05389	0.737108	0.920475
BSU23620,yqkF	2.25118	1.40298	2.21621	5.48573	0.289718	0.478876	1.65291	0.575489	1.98638	0.561104	1.93673
BSU23650,yqkC	6.41462	8.08868	9.76923	10.4273	1.82828	2.08404	1.13989	1.68127	0.919589	1.81441	0.992412
BSU23660,yqkB	3.27197	3.84701	4.49855	5.51626	0.301096	0.274414	0.911384	0.292729	0.97221	0.327581	1.08796
BSU23740,yqjU	4.81835	3.46687	3.9015	4.92489	0.427234	0.374206	0.87588	0.439358	1.02838	0.382898	0.896224
BSU23750,yqjT	5.00352	3.97112	4.40416	5.33877	0.744327	0.673956	0.905457	0.735167	0.987695	0.604118	0.81163
BSU23760,coaA	2.22522	1.9079	2.27999	2.34432	0.639685	0.836531	1.30772	0.792113	1.23829	0.82436	1.2887
BSU23820,yqjM	5.66421	5.39965	2.46086	5.9819	1.05551	1.1549	1.09416	1.10924	1.05091	0.973885	0.922671
BSU23850,zwf	13.0676	10.2043	11.3569	24.6891	0.497772	0.545847	1.09658	0.536729	1.07826	0.609933	1.22533
BSU23860,yqjI	39.4356	16.6107	20.7098	37.8155	0.802966	0.807677	1.00587	0.733215	0.913133	0.751622	0.936058
BSU23880,yqzJ	5.29373	3.20396	3.12916	3.86301	0.657826	0.813083	1.23601	0.62383	0.94832	0.688181	1.04614
BSU23890,yqjG	6.62364	3.98471	3.92055	5.44254	1.56042	1.63428	1.04733	1.50059	0.961654	1.5477	0.991843
BSU23910,yqjE	6.24137	10.8603	8.74641	9.96584	0.691415	1.06849	1.54537	1.10614	1.59983	1.14278	1.65281
BSU23920,yqjD	2.58495	7.3216	4.96991	10.2584	0.17652	0.132262	0.749279	0.158624	0.89862	0.164887	0.934102
BSU23990,yqiW	13.9556	5.79476	8.6599	8.44435	0.682234	0.855203	1.25353	0.847278	1.24192	0.716155	1.04972
BSU24010,bmr	2.86033	4.36961	1.06175	2.29701	1.01806	0.999706	0.981972	0.465573	0.457314	0.534075	0.5246
BSU24030,bkdB	12.436	8.38972	9.828	6.02571	0.659159	1.08692	1.64895	0.884448	1.34178	0.92871	1.40893
BSU24040,bkdAB	9.83898	9.24419	9.91491	5.28002	0.888344	0.997019	1.12233	0.943952	1.0626	0.869251	0.978508
BSU24050,bkdAA	9.00356	8.21297	8.36225	4.64604	0.648155	0.664119	1.02463	0.672997	1.03833	0.709217	1.09421
BSU24060,lpdV	7.29508	5.89135	6.83886	3.79407	0.94414	0.846018	0.896072	1.03705	1.09841	0.734983	0.778468
BSU24070,buk	6.4247	5.44744	6.67116	2.54767	1.07865	0.966278	0.895823	1.06598	0.988251	0.857963	0.795405
BSU24080,bcd	6.25235	5.92939	7.35557	1.36656	0.785479	0.752217	0.957654	0.872321	1.11056	0.159877	0.203541
BSU24090,ptb	4.42603	3.73064	5.87122	1.61046	0.947198	1.18604	1.25215	1.31116	1.38425	2.25063	2.3761
BSU24100,bkdR	1.67038	2.70258	1.5123	1.86079	0.588379	1.08791	1.84899	0.704521	1.19739	1.4807	2.51658
BSU24210,yqiG	7.51079	3.33314	2.57781	3.97519	0.912458	0.872431	0.956133	0.906597	0.993577	1.04418	1.14436
BSU24220,spo0A	5.70774	2.2851	4.24338	5.59623	0.525655	0.757088	1.44028	0.618909	1.17741	0.575548	1.09492
BSU24240,recN	2.92835	4.14818	3.79453	3.35298	0.642499	0.942416	1.4668	0.870386	1.35469	0.778023	1.21093
BSU24250,ahrC	2.11709	4.02409	3.81167	2.64675	0.678496	0.827587	1.21974	0.90401	1.33237	0.816998	1.20413
BSU24260,yqxC	8.0061	13.4072	9.53055	13.2702	1.04418	0.804766	0.770716	0.971368	0.930269	0.851511	0.815483
BSU24270,dxs	4.76449	8.88381	7.21263	9.73037	0.384619	0.420923	1.09439	0.452285	1.17593	0.42848	1.11404
BSU24280,ispA	1.50779	4.68133	3.1508	3.36215	0.683577	0.667753	0.97685	0.721423	1.05536	0.662189	0.968711
BSU24290,xseB	1.19997	3.48793	3.04903	2.5242	0.992303	1.03011	1.0381	1.04878	1.05691	1.05502	1.0632
BSU24310,folD	13.2554	10.7669	17.6673	13.5103	1.1247	1.53278	1.36284	1.43107	1.2724	1.36955	1.2177
BSU24320,nusB	10.7189	13.6629	19.0322	17.5272	0.798689	1.04185	1.30445	0.824459	1.03227	1.11176	1.39199
BSU24330,yqhY	38.566	23.6833	33.3983	28.6178	0.926846	0.928728	1.00203	1.16941	1.26171	1.09309	1.17937
BSU24340,accC	16.3461	13.4638	22.5227	20.7133	0.387017	0.439948	1.13677	0.6537	1.68907	0.705285	1.82236
BSU24350,accB	5.26765	5.47404	14.9736	14.7137	0.409686	0.418987	1.0227	0.560796	1.36884	0.540046	1.31819
BSU24450,efp	34.4788	21.5459	32.4	27.5575	1.05569	1.33617	1.26568	1.23694	1.17168	1.11578	1.05691
BSU24460,yqhT	22.8888	38.3962	22.7795	41.813	0.393113	0.124628	0.317028	0.28064	0.713891	0.179644	0.456977
BSU24470,yqhS	12.77	7.35942	9.48201	13.4134	0.911593	0.885739	0.971639	0.907449	0.995454	1.04826	1.14993
BSU24490,yqhQ	3.40681	3.69351	2.64971	4.05038	0.59198	0.686199	1.15916	0.588214	0.993639	0.781676	1.32044
BSU24500,yqhP	7.75055	5.62226	3.86842	5.06196	0.725104	0.959811	1.32369	1.00396	1.38458	1.12829	1.55603
BSU24520,mntR	6.33764	4.8163	7.36586	7.36561	1.28266	1.88547	1.46997	1.36679	1.06559	1.77543	1.38417
BSU24530,yqhM	2.88941	2.18385	3.57574	3.80586	0.303437	0.41553	1.36941	0.883268	2.91087	0.546703	1.8017
BSU24540,yqhL	2.94473	2.18972	5.58993	5.79634	0.640489	0.534489	0.834501	0.876439	1.36839	0.74376	1.16124
BSU24570,gcvT	1.4736	1.02402	1.4093	2.30643	0.818651	1.01339	1.23788	0.858613	1.04882	1.57894	1.92871
BSU24610,sinR	9.41914	4.49363	6.78179	7.22182	1.06088	1.4953	1.40949	1.03511	0.975709	1.26288	1.19041
BSU24780,yqgY	1.69536	1.2699	2.29011	2.32067	1.28406	1.31605	1.02491	1.21572	0.946778	0.974917	0.759244
BSU24790,yqgX	17.0548	9.88125	8.1063	17.0732	1.03442	0.957129	0.925279	0.993132	0.960084	0.839182	0.811257
BSU24800,yqgW	4.17417	2.43684	1.49873	2.09546	1.48618	1.52306	1.02481	1.29607	0.872079	1.31527	0.885
BSU24810,yqgV	3.32738	2.76626	3.9838	4.26079	1.31206	1.349	1.02815	1.48117	1.12888	1.47185	1.12178
BSU24820,yqgU	2.32115	3.14179	3.28083	4.47398	0.753317	1.24042	1.64661	0.878134	1.16569	1.10105	1.4616
BSU24840,yqgS	3.08548	3.15441	3.56827	5.22321	0.714175	1.3395	1.87559	1.08764	1.52293	1.38447	1.93856
BSU24850,glcK	1.75442	2.81783	2.73815	3.33007	0.757673	0.846673	1.11747	0.77477	1.02257	0.558018	0.736489
BSU24860,yqgQ	1.4796	2.06138	2.09885	2.0864	0.886069	0.962276	1.08601	0.904235	1.0205	1.0633	1.20001
BSU24880,yqgO	3.6617	1.52659	1.70287	1.28434	2.27859	2.09201	0.918115	1.91409	0.840034	2.17931	0.956429
BSU24890,yqgN	4.4045	2.15246	2.33354	1.76061	0.803248	0.862146	1.07332	0.904471	1.12602	0.85692	1.06682
BSU24900,rpmG	75.2643	32.2449	37.8031	11.939	1.27642	1.32565	1.03857	1.12963	0.884996	1.25	0.9793
BSU24930,yqzD	14.2218	6.51037	16.191	9.30568	0.648231	0.858952	1.32507	0.7487	1.15499	0.891143	1.37473
BSU24940,yqzC	18.8271	7.03131	18.2218	10.1608	1.22758	1.37115	1.11696	1.20375	0.980593	1.31261	1.06927
BSU25000,pbpA	6.27866	8.74844	7.58558	8.51533	0.43753	0.697989	1.59529	0.635272	1.45195	0.524496	1.19877
BSU25020,sodA	219.99	97.3604	93.5235	181.311	1.07728	1.28967	1.19715	1.01004	0.93758	1.07184	0.994946
BSU25040,yqgB	5.05294	3.96851	4.19156	3.34835	0.88296	1.46981	1.66464	1.20629	1.36618	1.01887	1.15393
BSU25050,yqgA	167.82	63.7986	87.7577	42.4381	0.74452	0.906468	1.21752	0.863928	1.16038	0.895494	1.20278
BSU25070,ispG	4.78669	3.46917	5.79481	8.51847	0.39151	0.430899	1.10061	0.680476	1.73808	0.561038	1.43301
BSU25090,yqfW	2.17053	1.7329	2.49395	2.62498	0.91985	1.16247	1.26377	1.09655	1.19209	1.0624	1.15497
BSU25100,zur	7.63365	3.2988	4.31007	4.09242	1.17283	1.15741	0.986853	1.00769	0.859198	0.924595	0.788345
BSU25110,yqfU	1.50811	1.29016	1.04082	1.96335	0.415108	0.471348	1.13548	0.587871	1.41619	0.809148	1.94925
BSU25130,yqfS	8.46034	8.99263	8.53828	5.51676	1.1366	1.40592	1.23695	1.33138	1.17137	1.10946	0.976122
BSU25140,cshB	5.03266	6.55389	6.63926	4.35383	0.704828	0.644168	0.913936	0.673829	0.956019	0.697432	0.989506
BSU25160,ispH	1.23506	1.63847	3.12683	4.68928	0.624848	0.81293	1.30101	0.708792	1.13434	0.641597	1.0268
BSU25170,yqfO	5.89799	4.12509	5.35476	4.07665	0.690889	0.921669	1.33403	0.891443	1.29028	0.751083	1.08712
BSU25180,trmK	3.17789	3.02377	4.15989	2.23745	0.551423	0.64722	1.17373	0.796873	1.44512	0.615936	1.11699
BSU25200,sigA	21.48	15.0116	24.3391	18.429	0.832416	0.96698	1.16166	0.928951	1.11597	1.21164	1.45557
BSU25210,dnaG	9.95295	5.95351	12.7529	14.0716	1.42006	0.938866	0.661144	1.16697	0.821777	1.28282	0.903358
BSU25220,antE	16.0906	7.73658	18.5929	23.2087	0.883135	0.80263	0.908842	0.843712	0.95536	0.723827	0.81961
BSU25230,yqxD	6.39603	5.99909	10.4785	9.26996	0.772606	0.862065	1.11579	0.90226	1.16781	0.810981	1.04967
BSU25240,yqfL	5.99229	6.30713	5.06879	5.85448	0.823318	1.00587	1.22173	0.958931	1.16472	0.858417	1.04263
BSU25250,ccpN	4.25637	8.06898	4.87342	6.56008	0.826925	1.03606	1.2529	0.889648	1.07585	1.18491	1.43291
BSU25260,glyS	10.5456	10.997	10.029	6.09014	0.683285	0.896522	1.31208	1.09752	1.60624	1.16802	1.70942
BSU25270,glyQ	4.55257	6.82096	7.56462	4.88361	0.63857	0.750124	1.17469	0.797179	1.24838	0.870886	1.36381
BSU25280,recO	7.30094	8.69696	8.01372	7.6272	1.25965	1.21121	0.961542	1.28133	1.01721	1.23572	0.981002
BSU25289,yqzL	12.4461	12.2163	13.4439	12.485	1.01617	0.824881	0.811753	1.07495	1.05784	1.01954	1.00332
BSU25290,era	6.1992	7.70453	8.27484	7.85026	0.695506	0.625269	0.899012	0.676934	0.973296	0.66148	0.951078
BSU25300,cdd	5.31677	6.89191	8.38816	20.0052	0.923406	1.16288	1.25934	1.09757	1.18861	2.18968	2.3713
BSU25310,dgkA	4.52434	3.7293	4.52701	5.21464	1.87759	1.54388	0.822267	1.38354	0.736872	1.13715	0.605644
BSU25320,yqfG	5.92644	4.26189	5.59645	5.577	0.808114	0.747422	0.924896	0.823306	1.0188	1.03736	1.28368
BSU25330,yqfF	2.92553	2.55674	3.22778	4.76601	0.421602	0.543119	1.28823	0.605215	1.43551	0.52771	1.25168
BSU25340,phoH	10.4556	4.20557	9.32078	8.72718	0.807434	0.693008	0.858284	0.811689	1.00527	0.680313	0.842561
BSU25370,yqfB	17.2089	19.8062	13.031	5.74498	1.64082	1.76755	1.07724	1.92351	1.17228	1.74919	1.06604
BSU25380,yqfA	18.6956	23.2888	14.0383	6.47211	0.846656	0.748416	0.883968	0.804273	0.94994	0.779649	0.920857
BSU25390,yqeZ	14.8591	16.516	10.5324	6.08959	0.942755	0.879837	0.933262	0.933307	0.989978	1.15887	1.22924
BSU25400,yqeY	476.71	194.34	317.692	170.698	1.88666	2.30154	1.2199	2.57411	1.36438	2.36197	1.25193
BSU25410,rpsU	758.966	339.112	558.088	262.641	0.838362	0.829043	0.988884	0.807962	0.963739	0.765017	0.912513
BSU25430,rimO	11.1831	9.8891	11.8285	9.49065	0.651968	0.957443	1.46854	0.830887	1.27443	0.967976	1.4847
BSU25440,yqeU	5.23158	5.97201	7.29444	5.19729	0.555337	0.486712	0.876426	0.584055	1.05171	0.479936	0.864224
BSU25450,prmA	7.04792	13.0614	9.26738	7.96555	1.47265	0.808496	0.549009	1.15453	0.783985	0.677768	0.460238
BSU25460,dnaJ	10.1489	12.7489	12.7805	4.20104	0.755818	0.84266	1.1149	0.748074	0.989754	0.756034	1.00029
BSU25470,dnaK	73.051	58.4811	57.3961	30.7306	0.732155	0.89874	1.22753	0.790208	1.07929	0.88092	1.20319
BSU25480,grpE	53.706	44.8886	48.3173	27.0226	0.796687	0.698898	0.877255	0.723017	0.907529	0.703853	0.883475
BSU25490,hrcA	17.1233	9.81441	8.16645	9.62567	0.631395	0.87581	1.3871	0.7663	1.21366	1.79151	2.83738
BSU25500,hemN	2.13124	2.73623	2.49995	2.95054	0.576527	0.618776	1.07328	0.668374	1.15931	0.734699	1.27435
BSU25510,lepA	4.32173	4.90229	8.36935	10.082	0.246646	0.35675	1.4464	0.423528	1.71714	0.429103	1.73975
BSU25550,rpsT	662.406	303.433	467.974	262.969	1.72486	1.77802	1.03082	1.5295	0.886739	1.66519	0.965408
BSU25560,holA	1.81213	1.80232	1.94904	2.02786	0.594594	0.995441	1.67415	0.988651	1.66273	0.57513	0.967265
BSU25569,yqzM	2.48701	3.16845	1.65326	4.42302	0.841761	0.678022	0.805481	0.777002	0.923068	0.637864	0.757774
BSU25610,yqeM	11.2325	12.4259	13.8004	11.0148	1.31919	1.26665	0.960169	1.36434	1.03422	1.33513	1.01208
BSU25620,yqeL	12.5384	14.8662	16.8531	11.8179	0.756794	0.736197	0.972784	0.718839	0.949847	0.812662	1.07382
BSU25630,yqeK	6.92631	9.1513	10.5798	8.2606	0.744022	0.924469	1.24253	0.911409	1.22498	0.951631	1.27904
BSU25640,nadD	6.4758	9.68917	11.2609	9.67356	1.08307	1.11647	1.03084	1.18168	1.09106	1.19754	1.1057
BSU25650,yqeI	7.82408	10.7821	13.1779	9.41558	0.908801	0.97506	1.07291	0.899076	0.989299	0.863225	0.94985
BSU25660,aroE	5.93779	8.10094	10.539	7.01945	1.01819	0.947397	0.930476	1.14379	1.12336	1.31746	1.29393
BSU25670,yqeH	2.80272	4.51047	7.22749	4.99309	0.40487	0.522643	1.29089	0.601799	1.4864	0.682014	1.68453
BSU25690,sda	1.19492	2.17453	3.32498	4.35157	1.09713	1.44305	1.3153	1.13095	1.03083	0.934821	0.852063
BSU26610,yrkA	2.90955	2.43553	2.08353	1.12871	0.628845	0.918193	1.46013	0.981148	1.56024	1.36938	2.17761
BSU26820,yrpD	13.7625	2.57637	5.80633	7.9383	1.0831	1.82469	1.68469	1.10646	1.02156	1.18156	1.0909
BSU26900,yraL	2.74374	1.05917	2.95177	3.28806	1.44431	4.07187	2.81925	1.70587	1.1811	2.63874	1.827
BSU27020,yraA	12.914	6.07424	5.1155	9.5262	0.711764	0.912207	1.28161	0.865085	1.21541	0.602227	0.846104
BSU27100,yrhP	1.15506	2.51703	1.85751	2.23393	0.947513	3.10667	3.27877	1.09407	1.15468	2.49605	2.63431
BSU27190,yrzI	4.73888	4.9361	3.73102	1.20869	0.685523	0.670053	0.977434	0.788262	1.14987	0.746827	1.08943
BSU27200,yrhG	8.37354	10.5538	14.9032	1.44636	0.902693	1.06176	1.17621	0.867232	0.960717	0.859616	0.952279
BSU27210,yrhF	3.14965	2.95803	3.98698	2.42311	0.889613	1.06977	1.20251	1.00311	1.12758	0.774935	0.871093
BSU27270,mtn	5.20002	5.09292	9.64059	6.0906	0.981699	1.52755	1.55603	1.30588	1.33022	1.104	1.12458
BSU27280,yrrT	1.47428	4.23074	3.63676	5.92156	0.0440629	0.0107082	0.243022	0.0231303	0.524939	0.0168728	0.382925
BSU27300,yrrS	1.67184	2.48056	3.67008	2.88128	0.80555	1.13902	1.41397	1.14827	1.42544	0.892805	1.10832
BSU27320,greA	19.8135	16.5965	24.1478	19.4891	0.87185	1.12004	1.28467	1.19337	1.36878	0.958977	1.09993
BSU27330,udk	16.9665	10.2275	18.2221	11.6609	1.05379	1.00814	0.95668	1.1105	1.05381	1.10733	1.0508
BSU27340,yrrO	8.43636	7.97261	13.6629	9.74435	0.570128	0.678142	1.18946	0.794296	1.39319	0.669882	1.17497
BSU27350,yrrN	3.80754	4.82972	9.14629	5.01168	0.72732	1.0838	1.49013	0.902677	1.2411	0.833408	1.14586
BSU27360,yrrM	2.75345	5.01352	7.23053	5.55567	0.839981	1.33203	1.58579	0.871331	1.03732	1.67654	1.99593
BSU27370,yrrL	3.44255	3.27965	3.19016	3.70897	0.895013	0.973594	1.0878	0.979275	1.09415	0.816117	0.911849
BSU27380,yrzB	57.6225	25.4377	37.2033	17.1074	1.42653	1.30981	0.918179	1.30368	0.913884	1.67547	1.17451
BSU27390,yrrK	25.807	14.5427	19.872	11.8159	0.342898	0.447174	1.3041	0.487312	1.42116	0.350457	1.02204
BSU27400,yrzL	13.8364	10.1445	14.3606	11.0464	0.872293	0.942733	1.08075	0.904336	1.03673	1.35356	1.55173
BSU27410,alaS	5.2307	4.81655	7.81853	3.71689	0.530805	0.480373	0.904989	0.696671	1.31248	0.888117	1.67315
BSU27480,yrrC	3.40929	3.9948	3.48706	3.14225	0.559257	0.892069	1.5951	1.00006	1.7882	1.00632	1.79938
BSU27490,yrrB	2.29035	3.9754	3.86425	3.37425	0.68508	0.76318	1.114	0.753508	1.09988	0.688327	1.00474
BSU27500,mnmA	8.60035	10.2341	10.622	12.5307	0.772983	1.09221	1.41298	1.04048	1.34606	1.0014	1.2955
BSU27510,iscS	4.35016	7.59442	8.78204	10.9062	0.469609	0.371693	0.791495	0.738261	1.57208	0.602554	1.2831
BSU27520,cymR	1.19554	1.56262	3.96934	3.29476	0.494372	0.371806	0.752076	0.575725	1.16456	0.492238	0.995682
BSU27540,yrvM	3.30677	3.97939	4.28211	2.68936	0.635057	0.902599	1.42129	0.654724	1.03097	0.775009	1.22038
BSU27550,aspS	9.57095	7.89987	11.1289	7.28386	0.494657	0.549762	1.1114	0.769679	1.55599	0.620816	1.25504
BSU27560,hisS	2.89583	2.76194	5.74086	3.71362	0.591625	0.483353	0.816993	0.534373	0.90323	0.689252	1.16502
BSU27580,yrvJ	2.38783	2.96647	2.71711	2.35328	0.927421	1.00938	1.08838	1.01439	1.09378	0.990784	1.06832
BSU27590,yrvI	7.91928	7.29858	9.29578	8.43466	2.05498	2.34309	1.1402	2.07157	1.00807	1.91476	0.93177
BSU27600,relA	4.23501	4.85517	6.33063	5.72753	0.362438	0.493874	1.36264	0.42493	1.17242	0.545166	1.50416
BSU27610,apt	13.1492	22.0192	21.1032	19.6255	0.819318	0.920722	1.12377	1.00483	1.22642	1.013	1.23639
BSU27620,recJ	4.15568	14.8275	8.50472	11.1816	0.500098	0.810453	1.62059	0.624993	1.24974	0.750009	1.49973
BSU27630,yrvD	4.68854	4.56506	3.35328	2.88235	1.14218	1.6146	1.41361	1.44795	1.26771	1.61972	1.41809
BSU27640,yrvC	3.08854	4.09663	4.13865	3.82672	0.902788	0.962519	1.06616	0.949878	1.05216	0.9012	0.998242
BSU27650,secDF	22.0169	22.9812	17.1466	20.4406	0.480379	0.757254	1.57637	0.801845	1.66919	0.686966	1.43005
BSU27660,comN	7.82644	10.5922	12.3935	10.3673	0.556868	0.492098	0.883688	0.583519	1.04786	0.647393	1.16256
BSU27700,yajC	71.1792	45.0486	51.0821	43.7999	1.73455	1.79876	1.03702	1.65526	0.954289	1.53635	0.885736
BSU27710,tgt	10.7224	10.5959	11.7548	12.632	0.480657	0.484101	1.00716	0.471097	0.98011	0.303354	0.631122
BSU27720,queA	5.07914	5.84972	6.57425	5.75235	0.5879	0.676062	1.14996	0.748317	1.27286	0.706491	1.20172
BSU27729,yrzS	3.30751	4.3335	5.1055	4.35665	1.0106	1.46516	1.44979	0.992158	0.981752	1.19287	1.18036
BSU27730,ruvB	1.78223	3.04977	3.37208	3.35719	0.668147	0.768638	1.1504	0.884164	1.32331	0.699459	1.04686
BSU27740,ruvA	1.14038	1.59731	2.05065	1.74625	0.610397	0.584241	0.957149	0.542642	0.889	0.5647	0.925137
BSU27760,csbX	1.46334	3.01063	1.29802	1.89719	1.58914	1.24084	0.780822	2.01132	1.26566	4.64381	2.92221
BSU27770,yrbE	1.97448	1.74029	2.34514	2.7178	0.0823428	0.295708	3.59119	0.19865	2.41248	0.291623	3.54157
BSU27890,nadR	1.24988	1.97045	2.36723	4.33328	1.02848	0.971177	0.944281	1.11743	1.08648	1.11192	1.08113
BSU27900,pheA	3.36396	8.85061	4.11567	4.07398	1.2806	1.86458	1.45602	1.6764	1.30907	1.65206	1.29007
BSU27910,pheB	4.03127	13.2654	6.0108	5.63252	0.95916	1.10937	1.1566	1.02385	1.06744	1.14211	1.19074
BSU27920,obgE	3.93718	14.9769	8.32577	7.24253	0.515217	0.744767	1.44554	0.627642	1.21821	0.705255	1.36885
BSU27930,spo0B	2.40478	10.5338	6.76038	5.66754	0.859774	0.873092	1.01549	0.867435	1.00891	0.839096	0.975949
BSU27940,rpmA	279.558	225.562	327.961	219.472	1.65384	2.02559	1.22478	1.84576	1.11604	1.84886	1.11792
BSU27950,ysxB	285.677	268.952	403.951	257.519	1.07969	1.06519	0.986571	1.15744	1.07201	1.14005	1.0559
BSU27960,rplU	289.063	260.755	413.13	248.85	0.772919	0.892077	1.15417	0.792773	1.02569	0.818395	1.05884
BSU27990,minD	19.0156	10.2784	19.8689	16.3358	0.717231	0.943013	1.3148	0.923482	1.28756	0.89185	1.24346
BSU28000,minC	15.6515	10.1685	20.0436	16.057	0.974764	1.00967	1.03581	1.00165	1.02758	1.03472	1.06151
BSU28010,mreD	12.6927	9.67147	19.5971	15.1102	1.21099	1.67003	1.37907	1.36269	1.12528	1.47967	1.22187
BSU28020,mreC	13.2623	10.7591	21.8294	16.6282	0.708419	0.820347	1.158	0.845153	1.19301	0.876942	1.23789
BSU28030,mreB	7.4132	7.65916	16.9092	14.0019	0.390755	0.485781	1.24319	0.591316	1.51327	0.483814	1.23815
BSU28040,radC	2.54723	4.71549	5.60131	7.78457	1.31336	1.1145	0.848584	1.1146	0.848663	1.10086	0.8382
BSU28050,maf	2.68592	5.06379	5.60381	7.57662	0.365693	0.635657	1.73823	0.399468	1.09236	0.455584	1.24581
BSU28080,folC	5.93612	6.03852	5.252	3.48268	0.694389	0.890993	1.28313	0.943246	1.35838	0.803559	1.15722
BSU28090,valS	5.80415	7.66366	9.6477	6.34436	0.220232	0.553089	2.51139	0.754436	3.42564	0.734987	3.33733
BSU28120,hemL	12.8786	10.6204	7.51675	9.09761	0.758618	0.913877	1.20466	0.844843	1.11366	0.731563	0.964337
BSU28130,hemB	7.32562	7.38672	4.87991	5.3112	0.841134	0.862256	1.02511	0.868767	1.03285	0.766494	0.911263
BSU28140,hemD	6.00328	6.01057	3.83536	3.83007	0.89083	0.762282	0.855699	0.809166	0.908328	0.856941	0.961958
BSU28150,hemC	6.74791	5.79988	3.30747	3.46677	1.01694	0.838216	0.824252	0.846219	0.832122	0.796594	0.783323
BSU28160,hemX	9.22067	5.56584	3.35114	3.37665	2.15371	1.26619	0.587908	1.16132	0.539217	1.34005	0.622205
BSU28170,hemA	19.3149	11.3999	5.80918	7.15422	0.582083	0.817884	1.4051	0.543442	0.933617	0.640465	1.1003
BSU28180,ysxD	1.0577	1.04204	1.39397	1.35215	1.60317	2.31068	1.44132	1.6894	1.05378	1.50029	0.935825
BSU28190,engB	11.8274	7.64387	8.69684	8.43391	1.42973	1.62948	1.13971	1.65527	1.15775	1.61137	1.12705
BSU28200,lonA	5.73949	4.31805	5.26127	6.0617	0.419817	0.446955	1.06464	0.459039	1.09343	0.568351	1.35381
BSU28220,clpX	31.3697	32.7106	34.7856	45.3676	0.623836	0.963011	1.54369	0.990742	1.58815	0.813235	1.30361
BSU28230,tig	54.1348	67.871	127.646	75.7994	0.690212	0.861741	1.24852	0.841966	1.21986	0.745445	1.08002
BSU28350,ysnB	6.05778	3.70599	6.99714	6.2749	1.38105	1.5571	1.12748	1.68048	1.21681	1.46513	1.06088
BSU28360,ysnA	4.43796	4.77204	8.98695	5.50052	0.66476	1.00709	1.51496	0.897444	1.35003	0.797451	1.19961
BSU28370,rph	3.33354	5.34397	6.56743	4.44531	0.934973	1.24498	1.33156	0.930773	0.995508	1.10709	1.18409
BSU28390,racE	4.07311	3.17934	6.01927	5.61291	0.704243	1.04908	1.48966	1.07944	1.53277	1.09708	1.55782
BSU28400,ysmB	3.1136	3.01316	6.68098	6.95978	0.709055	1.00859	1.42244	0.925598	1.3054	0.960435	1.35453
BSU28410,gerE	14.1349	7.54456	4.65089	3.22969	1.94605	1.93621	0.994943	1.68517	0.865944	1.84833	0.949788
BSU28420,ysmA	3.05285	3.0178	2.58658	3.56146	0.608812	0.616524	1.01267	0.683098	1.12202	0.547291	0.89895
BSU28430,sdhB	58.6767	30.2291	41.9293	33.0872	1.12779	1.43585	1.27316	1.5666	1.38909	1.19574	1.06026
BSU28440,sdhA	32.1752	24.4683	33.6379	23.2342	0.558919	0.741178	1.32609	0.774191	1.38516	0.78679	1.4077
BSU28450,sdhC	21.4714	18.471	26.362	14.4756	1.14526	1.04357	0.911215	1.00085	0.873912	0.745284	0.650757
BSU28460,yslB	26.458	8.0718	10.6461	8.05697	1.2987	2.00868	1.54668	1.55236	1.19531	1.67632	1.29077
BSU28490,uvrC	1.19803	1.25094	1.04834	1.33356	0.394957	0.559015	1.41538	0.510467	1.29246	0.811619	2.05495
BSU28500,trxA	50.5465	23.8202	28.9064	41.1012	0.787723	0.94469	1.19927	0.792858	1.00652	0.940995	1.19458
BSU28520,etfA	3.92464	3.10808	2.35756	2.23673	1.16257	1.50061	1.29078	1.49561	1.28647	1.32742	1.1418
BSU28530,etfB	3.8479	3.6642	2.67247	2.33944	1.00967	0.991172	0.981684	1.0685	1.05827	0.945686	0.936632
BSU28540,ysiB	3.02357	3.31378	2.33168	2.22617	0.6221	0.7233	1.16267	0.728382	1.17084	0.748624	1.20338
BSU28550,fadR	2.61435	2.56104	2.14196	1.91507	0.567531	0.586947	1.03421	0.569111	1.00279	0.514272	0.906157
BSU28560,lcfA	1.12612	2.76076	1.21969	5.19628	1.28418	1.34884	1.05035	1.87016	1.45631	4.00788	3.12096
BSU28570,yshE	4.82313	4.37453	4.43557	4.72302	1.14724	1.56696	1.36585	1.32191	1.15224	1.28491	1.12
BSU28580,mutSB	3.64997	3.87021	4.16252	4.71487	0.636782	0.780786	1.22614	0.805505	1.26496	1.00824	1.58333
BSU28590,yshC	2.09913	2.7203	2.81508	3.84651	0.524671	0.506414	0.965204	0.503775	0.960173	0.447747	0.853386
BSU28600,yshB	1.67516	2.3359	1.80366	3.31656	0.986486	1.24633	1.2634	1.61903	1.6412	1.55705	1.57838
BSU28610,yshA	1.64404	4.18999	2.37014	4.81651	0.550126	0.847378	1.54033	0.60198	1.09426	0.655283	1.19115
BSU28620,rnhC	1.05013	2.1652	1.81325	3.02984	1.14572	1.7848	1.5578	1.2343	1.07732	1.52125	1.32777
BSU28630,pheT	7.61202	8.40265	8.40787	6.38018	0.508875	0.850059	1.67047	0.850348	1.67104	0.794194	1.56069
BSU28640,pheS	2.08015	4.02971	4.99619	3.43183	0.365799	0.422311	1.15449	0.554717	1.51645	0.540149	1.47663
BSU28650,ysgA	1.33224	1.5222	2.65856	2.18699	0.357625	0.233301	0.652364	0.552085	1.54376	0.375939	1.05121
BSU28690,glcF	1.07958	1.1455	1.22838	1.9218	0.736909	0.907425	1.23139	0.875691	1.18833	0.791115	1.07356
BSU28700,ysfE	4.42826	1.87897	3.62514	2.44453	1.97504	1.6468	0.833804	1.74677	0.884419	1.40347	0.710599
BSU28710,cstA	1.73762	1.21951	2.101	1.33699	0.368306	0.548334	1.4888	0.553681	1.50332	0.711063	1.93063
BSU28820,ysdC	13.0279	8.48433	7.85442	8.55922	0.68058	0.80876	1.18834	0.591473	0.869073	0.561087	0.824426
BSU28830,ysdB	11.5929	6.68141	4.26656	2.61628	1.26473	1.55046	1.22592	1.29218	1.0217	1.24372	0.983389
BSU28840,ysdA	3.0803	5.29596	3.81336	3.41423	1.79708	1.69214	0.941606	2.06008	1.14635	1.78258	0.991932
BSU28850,rplT	188.007	173.202	220.17	135.151	1.06909	1.54208	1.44241	1.3174	1.23226	1.30703	1.22256
BSU28860,rpmI	163.095	194.244	205.662	144.008	0.763154	0.789176	1.0341	0.769886	1.00882	0.881725	1.15537
BSU28870,infC	93.2356	132.761	124.157	100.994	0.796144	0.978887	1.22953	0.822429	1.03301	0.98097	1.23215
BSU28900,ysbB	72.7902	19.386	9.27163	11.4121	0.902743	0.98476	1.09085	0.644945	0.714428	0.787802	0.872675
BSU28910,ysbA	53.9719	16.502	5.16419	8.45426	0.584215	0.542882	0.92925	0.421854	0.722087	0.541992	0.927727
BSU28920,lytT	2.17518	1.39731	1.49022	1.28958	1.60832	1.82725	1.13612	1.81914	1.13108	2.2365	1.39058
BSU28940,ysaA	5.43456	1.62693	5.3873	3.40015	1.14399	1.16194	1.01569	1.32263	1.15616	1.40384	1.22715
BSU28950,thrS	11.4338	8.14007	14.4326	8.1002	0.421722	0.662078	1.56994	0.660918	1.56719	0.734553	1.74179
BSU28960,ytxC	2.86916	2.09553	3.39868	2.4442	1.03959	1.02665	0.987546	1.13117	1.08809	1.01727	0.978526
BSU28970,ytxB	2.95889	2.35409	3.90652	2.97582	1.05395	1.11081	1.05395	1.28444	1.2187	1.08907	1.03332
BSU28980,dnaI	1.85247	1.33951	2.71994	1.7084	0.544367	0.567798	1.04304	0.726383	1.33436	0.576072	1.05824
BSU29000,nrdR	1.82686	1.16692	2.45825	3.04903	0.902381	1.31387	1.45601	1.12614	1.24797	1.36412	1.51169
BSU29010,speD	17.135	28.127	36.6609	30.0614	1.36325	3.28258	2.40791	1.3844	1.01551	2.47587	1.81615
BSU29060,coaE	5.33692	4.16927	4.23164	4.99689	1.25198	1.38073	1.10284	1.22676	0.979861	1.296	1.03516
BSU29070,ytaF	4.67995	4.21958	3.8677	4.72903	0.804643	0.828216	1.0293	0.781393	0.971106	0.819938	1.01901
BSU29080,mutM	4.68171	3.98827	3.85692	4.58821	0.887527	1.14793	1.2934	1.03915	1.17084	0.948541	1.06875
BSU29090,polA	2.10114	2.28015	2.64809	3.01949	0.371423	0.41039	1.10491	0.593691	1.59842	0.574725	1.54736
BSU29100,phoR	2.31839	1.2281	1.97273	1.68857	0.422098	0.577268	1.36762	0.685017	1.62289	0.805267	1.90777
BSU29120,mdh	45.4536	20.577	31.7451	31.5773	1.55259	1.69286	1.09035	1.61385	1.03946	1.46992	0.946755
BSU29130,icd	38.1018	20.3554	29.5534	29.7208	0.698624	0.675822	0.967361	0.658418	0.94245	0.60087	0.860076
BSU29140,citZ	11.2359	12.5303	11.4569	21.0308	0.916251	1.40226	1.53043	1.11792	1.2201	1.78703	1.95038
BSU29150,ytwI	1.33242	2.55855	1.90725	1.9481	1.54857	1.79642	1.16005	1.51654	0.979317	1.53274	0.989776
BSU29160,ytvI	1.93069	3.05482	2.3081	2.28689	0.902414	1.08737	1.20496	1.08719	1.20476	1.03718	1.14934
BSU29170,fxsA	15.8412	15.2051	14.1612	14.484	1.29352	1.24539	0.962796	1.58831	1.2279	1.47173	1.13777
BSU29180,pyk	39.1091	35.3741	42.1841	35.7316	0.691599	0.798815	1.15503	0.942539	1.36284	0.846325	1.22372
BSU29190,pfkA	13.3366	24.8472	32.4883	21.63	0.475231	0.72434	1.52418	0.775753	1.63237	0.634853	1.33588
BSU29200,accA	14.9607	11.9633	17.6379	13.1389	0.936298	0.980058	1.04674	1.11802	1.19408	1.24533	1.33006
BSU29210,accD	14.0039	10.8096	17.9508	13.8291	0.917745	0.961245	1.0474	1.0202	1.11164	1.09506	1.1932
BSU29220,ytsJ	13.3919	12.5383	11.1071	15.2678	0.684605	0.8726	1.2746	0.741847	1.08361	0.684969	1.00053
BSU29230,dnaE	4.27271	5.13971	3.53062	6.62378	0.148076	0.0959421	0.647924	0.19305	1.30372	0.0965733	0.652187
BSU29249,ytzJ	2.04746	3.7276	2.76598	6.6274	0.755346	0.819017	1.08429	0.937558	1.24123	0.547222	0.724465
BSU29250,nrnA	4.50279	2.8549	5.88025	6.35208	0.568382	0.9349	1.64485	1.02863	1.80976	0.791162	1.39196
BSU29260,ytpI	1.99436	1.66982	2.51156	3.20425	0.888967	0.714974	0.804276	1.00534	1.1309	0.746493	0.839731
BSU29410,ytkL	10.1784	6.4162	4.69305	11.4627	0.829014	0.879863	1.06134	0.833086	1.00491	0.766038	0.924035
BSU29420,fabG	3.43714	3.50686	2.40896	8.40305	0.47691	0.595471	1.2486	0.58554	1.22778	0.903388	1.89425
BSU29460,moaB	2.25968	1.2667	2.52927	2.31703	0.825407	1.25831	1.52447	1.06287	1.28769	1.10689	1.34103
BSU29470,ackA	26.7349	12.165	37.444	31.6137	0.952592	1.02975	1.081	1.08024	1.134	0.980677	1.02948
BSU29480,ytxK	18.3751	8.72414	8.18088	8.27409	0.975174	1.06902	1.09624	1.05846	1.0854	0.996228	1.02159
BSU29490,tpx	96.1194	22.892	34.4721	44.9229	0.920895	0.850116	0.923141	0.880701	0.956354	0.896984	0.974035
BSU29520,yteJ	27.8223	15.7153	14.7668	8.14284	1.64423	1.73654	1.05614	1.7132	1.04195	1.68922	1.02736
BSU29530,sppA	24.6763	15.4539	13.7271	6.68608	0.736323	0.928095	1.26045	0.902208	1.22529	0.898734	1.22057
BSU29540,ppnK	4.99078	1.37552	3.89039	9.00862	0.848897	0.942532	1.1103	1.19116	1.40319	1.17245	1.38115
BSU29550,ytcJ	7.17944	6.67704	4.90262	5.80731	0.741274	1.22112	1.64733	1.40807	1.89953	1.08828	1.46813
BSU29560,ytcI	3.08561	4.72402	3.66087	3.98028	0.559441	0.746065	1.33359	0.77318	1.38206	0.699928	1.25112
BSU29570,sspA	11.3482	14.2298	5.21588	5.08617	1.1713	1.00555	0.858491	1.51617	1.29444	1.64584	1.40515
BSU29580,ytbJ	2.59252	2.44717	2.96754	3.15766	0.477925	0.621015	1.2994	0.621767	1.30097	0.556122	1.16362
BSU29600,braB	1.1626	1.40049	2.07367	1.73647	0.64375	0.825068	1.28166	0.936014	1.454	0.928926	1.44299
BSU29610,ezrA	5.74787	4.78959	8.18619	5.5969	0.407021	0.523352	1.28581	0.483207	1.18718	0.479548	1.17819
BSU29620,hisJ	1.17187	1.14356	1.28374	2.26815	0.795737	1.70245	2.13947	0.871557	1.09528	1.24707	1.56718
BSU29630,yttP	2.08296	2.49336	2.44705	5.99891	1.62047	3.91841	2.41807	2.32555	1.4351	5.32591	3.28664
BSU29640,ytsP	4.72137	4.51754	6.97165	8.72287	1.21891	1.21473	0.996566	1.157	0.949208	1.12397	0.922104
BSU29650,ytrP	2.25661	1.43127	1.54144	1.54034	0.465797	0.365923	0.785585	0.526663	1.13067	0.552468	1.18607
BSU29660,rpsD	181.002	210.814	199.191	167.238	1.01622	1.58869	1.56333	1.36702	1.34521	1.62974	1.60374
BSU29670,tyrS	4.39204	2.56885	6.94828	5.13638	0.537979	0.613362	1.14012	0.840349	1.56205	0.843312	1.56756
BSU29679,ytzK	5.81617	10.8043	6.29803	26.1635	0.545462	0.0829916	0.152149	0.272659	0.499868	0.0503596	0.0923248
BSU29710,acuC	1.01988	1.02232	1.54441	1.93342	1.26326	1.23432	0.977096	1.40754	1.11422	1.51726	1.20107
BSU29730,ytxD	1.04713	1.14128	2.72462	2.06615	0.621192	0.703875	1.13311	0.684713	1.10226	0.76463	1.23091
BSU29740,ccpA	4.0125	3.89064	8.58709	8.51705	0.404943	0.491474	1.21369	0.614142	1.51661	0.539453	1.33217
BSU29750,aroA	8.92126	2.97234	10.1507	8.58941	0.418434	0.397641	0.950307	0.485565	1.16043	0.377242	0.901557
BSU29760,ytxJ	27.4072	39.6719	7.62562	5.44166	2.15859	2.53292	1.17341	1.95642	0.90634	2.06692	0.957533
BSU29770,ytxH	32.7048	51.3019	9.64002	6.29882	0.800932	0.778861	0.972444	0.692329	0.864405	0.6416	0.801067
BSU29780,ytxG	28.4588	41.2718	7.40777	4.90772	0.744051	0.862628	1.15937	0.821356	1.1039	0.985238	1.32415
BSU29790,murC	12.1675	9.89231	13.7783	14.0244	0.546353	0.733538	1.34261	0.627075	1.14775	0.710727	1.30086
BSU29805,ytpS	3.25769	3.43225	4.4172	4.68994	0.294244	0.388896	1.32168	0.500522	1.70104	0.366497	1.24555
BSU29820,ytpR	22.8205	12.7653	19.676	17.0732	0.846447	0.892751	1.0547	0.845942	0.999403	0.800427	0.945631
BSU29830,ytpQ	8.74335	6.83029	10.6961	11.5712	0.519199	0.678083	1.30602	0.915391	1.76308	1.05452	2.03106
BSU29840,ytpP	5.11202	4.77666	10.6032	10.2248	0.969827	1.08416	1.11789	1.00621	1.03751	0.882327	0.909778
BSU29850,ytoQ	3.98114	4.50483	5.01848	18.7676	1.01639	1.61005	1.58409	1.11826	1.10023	1.03892	1.02216
BSU29860,ytoP	2.64283	3.07344	2.70992	5.14564	0.396405	0.722254	1.82201	0.738171	1.86216	0.242864	0.612665
BSU29870,ytzB	4.90388	2.84824	1.66324	4.54542	0.753796	0.844474	1.12029	0.97194	1.28939	0.865881	1.14869
BSU29880,malS	4.00199	4.09973	2.46172	3.7394	0.954781	1.03193	1.0808	0.913997	0.957285	0.635441	0.665537
BSU29890,ytnP	3.23776	4.79429	2.40131	1.97252	1.09435	1.25985	1.15123	1.08658	0.992896	0.465796	0.425637
BSU29900,trmB	3.65272	3.20899	6.88138	3.58814	0.978077	1.64487	1.68174	1.26402	1.29236	1.50288	1.53657
BSU29910,ytzH	3.09664	4.52008	5.42817	8.25989	0.831452	0.653263	0.785689	0.776415	0.933806	0.575348	0.69198
BSU29920,ytmP	2.46311	3.04321	4.29911	5.51543	0.948834	0.662301	0.698015	0.830002	0.874759	0.682993	0.719823
BSU29940,ytlR	1.77648	1.36762	2.68828	1.72302	1.13545	1.00777	0.887552	0.924831	0.814509	0.774018	0.681687
BSU29950,ytlQ	2.14513	1.37573	2.9688	1.46026	0.730018	0.767513	1.05136	0.640977	0.878029	0.691478	0.947207
BSU29960,ytlP	1.36053	1.82844	2.15363	2.5328	0.65293	0.983986	1.50703	0.690498	1.05754	1.07818	1.65129
BSU29970,ytkP	3.81106	2.52123	3.78462	3.70515	0.828472	1.17928	1.42344	1.07176	1.29365	1.25741	1.51775
BSU29980,ytjP	4.31009	3.68625	3.28479	4.79037	0.784065	0.969103	1.236	1.0237	1.30563	0.92723	1.18259
BSU29990,pbuO	2.02139	2.88084	3.04612	4.32774	1.67292	2.30041	1.37509	1.31572	0.786481	4.5165	2.69976
BSU30000,ythQ	9.92685	6.03154	4.03884	2.16775	1.39175	1.62295	1.16612	1.49204	1.07206	1.97033	1.41572
BSU30010,ythP	14.401	7.59883	5.09695	3.65934	1.21421	1.13309	0.933187	1.07725	0.887202	1.35526	1.11617
BSU30020,ytzE	3.95448	3.45862	1.24838	24.853	1.3909	2.45954	1.76832	1.41162	1.0149	2.23001	1.60329
BSU30035,ytzG	1.57933	1.72338	1.70684	1.87452	0.909496	0.951987	1.04672	0.891086	0.979758	1.02119	1.1228
BSU30050,ytgP	2.57836	3.42869	3.94575	5.85334	0.433007	0.632293	1.46024	0.645058	1.48972	0.649474	1.49992
BSU30060,ytfP	1.74301	1.86305	1.41255	1.29214	0.448456	0.819621	1.82765	0.570622	1.27241	0.483363	1.07784
BSU30070,opuD	3.03649	2.90684	2.4111	2.80395	0.479607	0.975467	2.03389	0.677551	1.41272	1.09398	2.28099
BSU30310,ytwF	10.086	5.5922	7.98265	7.91814	1.591	1.13362	0.71252	1.26808	0.797036	1.05627	0.663905
BSU30320,leuS	14.6737	16.0194	14.1135	11.0803	0.446063	0.855551	1.918	0.950627	2.13115	1.02023	2.28718
BSU30410,ytrF	1.99187	3.48047	2.70099	1.70989	0.781424	1.14665	1.46738	1.14627	1.4669	1.12258	1.43658
BSU30420,ytrE	1.54313	3.32808	2.60238	2.07272	0.700555	0.607906	0.867749	0.753845	1.07607	0.724179	1.03372
BSU30430,ytrD	1.1078	2.20718	1.77503	1.46633	0.777484	1.03681	1.33355	0.997304	1.28273	0.97896	1.25914
BSU30480,ytqA	1.04712	1.72871	2.3208	2.40638	0.413631	0.641761	1.55153	0.666379	1.61105	0.734605	1.77599
BSU30490,ytqB	2.35612	2.98193	3.26178	4.08887	1.18236	1.20942	1.02289	1.42587	1.20595	1.2565	1.06271
BSU30500,ytpB	6.59954	9.26032	6.103	14.0556	1.10159	2.2387	2.03224	1.81389	1.64661	1.84475	1.67462
BSU30510,ytpA	5.46349	10.1832	6.1347	14.6186	0.794522	1.00433	1.26407	0.900449	1.13332	0.850368	1.07029
BSU30520,ytoA	5.07328	9.0038	5.1395	14.6895	1.20958	1.96699	1.62618	1.70881	1.41273	1.65903	1.37158
BSU30530,ytnA	6.29627	5.56594	5.87257	4.85299	0.537849	0.634266	1.17926	0.845165	1.57138	0.828254	1.53994
BSU30540,asnB	22.756	16.4152	26.3238	22.748	0.345779	0.907967	2.62586	0.534489	1.54575	0.617879	1.78692
BSU30550,metK	9.69739	16.5236	22.2705	17.7158	0.706821	0.941725	1.33234	0.751735	1.06354	0.644011	0.911138
BSU30570,ytmB	2.61892	1.14297	2.61044	1.71677	0.962377	1.21352	1.26096	1.15417	1.19929	1.1857	1.23205
BSU30630,ytkD	2.34061	1.48947	1.57651	1.18118	0.985604	2.87053	2.91246	1.2261	1.24401	1.959	1.98761
BSU30650,dps	66.9258	72.6951	6.39257	4.3048	1.18888	1.21457	1.0216	1.52749	1.28482	1.32954	1.11831
BSU30659,ytzI	4.88603	3.52929	3.54447	3.79481	0.758209	0.731759	0.965115	0.855407	1.12819	0.591744	0.78045
BSU30660,ytkA	3.21485	2.63979	2.72934	2.98619	0.571363	0.603205	1.05573	0.669392	1.17157	0.543778	0.951721
BSU30670,luxS	7.99028	3.48527	7.78507	5.93761	1.31154	1.73961	1.32639	1.30942	0.998382	1.32696	1.01176
BSU30680,ytjA	4.4233	3.29978	4.50145	4.50374	0.952863	0.849095	0.891099	0.995244	1.04448	0.877074	0.920462
BSU30690,ytiB	2.96469	2.25666	2.99277	3.24615	0.515942	0.510899	0.990226	0.572899	1.11039	0.532758	1.03259
BSU30760,mntB	10.1316	1.06688	20.9513	14.5483	0.912569	0.895377	0.981161	0.972746	1.06594	0.975671	1.06915
BSU30770,mntA	7.63111	1.93784	19.4904	25.3475	0.989151	3.37385	3.41086	1.17483	1.18772	3.50082	3.53922
BSU30780,menC	4.05417	3.48689	1.81406	2.17602	0.764443	0.857741	1.12205	0.791049	1.0348	0.879661	1.15072
BSU30790,menE	3.29154	3.16417	2.00531	2.43406	0.791534	0.908008	1.14715	1.14862	1.45113	1.14963	1.45241
BSU30800,menB	34.1585	28.2062	25.1004	24.8149	0.8718	1.17643	1.34943	1.07896	1.23762	0.943602	1.08236
BSU30810,ytxM	9.34026	10.0806	6.37493	11.1757	0.556739	0.501397	0.900595	0.47499	0.853164	0.274526	0.493096
BSU30820,menD	6.87472	7.48818	5.06201	5.52465	0.6389	0.944097	1.47769	0.821805	1.28628	1.3802	2.16028
BSU30830,menF	4.26738	6.76376	4.57113	7.13422	0.946221	0.968791	1.02385	1.06886	1.1296	1.01713	1.07494
BSU30990,thiT	1.54566	4.62355	2.12573	4.7074	1.19325	1.66969	1.39928	1.52892	1.2813	1.65258	1.38493
BSU31020,yuaF	16.6843	12.9952	3.81531	1.19756	1.12692	0.993614	0.881706	0.879728	0.780647	1.1594	1.02882
BSU31030,yuaE	8.91199	4.50052	3.31435	4.81176	1.06413	0.920729	0.86524	1.15384	1.0843	0.955689	0.898093
BSU31080,yuaB	3.44778	1.10357	3.27072	3.02456	1.44957	1.70845	1.17858	1.58368	1.09251	1.4862	1.02527
BSU31110,yubF	19.3425	6.06496	16.9835	9.27665	1.28764	1.28806	1.00032	1.14296	0.887639	1.20809	0.938221
BSU31150,yubB	5.25409	2.1655	3.92496	5.65289	0.834623	1.03801	1.24369	0.934097	1.11918	0.951782	1.14037
BSU31160,yubA	2.61937	2.32281	2.41201	5.70312	0.450522	0.47909	1.06341	0.529425	1.17514	0.450481	0.999909
BSU31170,yulF	2.66134	2.35838	3.1779	4.44754	0.63695	1.1225	1.76231	0.8942	1.40388	1.2793	2.00848
BSU31310,yugP	3.67224	2.01423	1.7359	3.7364	0.290134	0.369014	1.27187	0.367454	1.2665	0.390869	1.3472
BSU31330,yugN	1.87013	1.04029	1.02147	1.45559	1.25056	1.24164	0.992869	1.21502	0.971577	1.20429	0.963004
BSU31340,yugM	1.89604	2.26537	1.28971	5.6268	1.14279	2.08632	1.82563	1.06166	0.92901	3.64355	3.18829
BSU31350,pgi	57.5854	13.3173	27.1447	25.4217	0.503758	0.639112	1.26869	0.546308	1.08447	0.528251	1.04862
BSU31360,yugK	3.50828	3.90905	2.10073	1.20424	1.00584	1.04687	1.0408	1.14186	1.13523	1.20644	1.19944
BSU31370,yugJ	19.1275	15.8101	7.12487	20.8568	1.09323	2.07244	1.8957	1.1652	1.06583	2.2375	2.04668
BSU31390,yugI	56.7528	21.1997	83.4428	23.0876	0.86902	0.900342	1.03604	0.931705	1.07213	0.799546	0.920055
BSU31400,alaT	6.35416	4.32555	7.73424	4.30164	0.752072	0.993816	1.32144	0.993721	1.32131	1.0303	1.36995
BSU31410,yugG	4.9929	3.65837	6.16663	3.83887	0.747866	0.526832	0.704448	0.649699	0.868737	0.390011	0.521499
BSU31430,yugE	1.79469	1.40272	1.48265	1.36421	1.18994	1.19738	1.00625	1.13742	0.955863	0.964903	0.810885
BSU31440,patB	7.0599	3.55697	5.10388	4.21127	1.06105	1.30439	1.22934	1.2965	1.22191	1.17167	1.10426
BSU31460,kapB	5.8773	3.88263	2.36243	3.97438	1.26919	1.11396	0.877695	1.18898	0.9368	0.988109	0.778534
BSU31490,pbpD	2.59408	2.02919	3.94133	3.01038	0.389057	0.502449	1.29145	0.462526	1.18884	0.590187	1.51697
BSU31500,yuxK	6.70367	3.37227	6.79161	4.43129	1.67587	1.93436	1.15424	1.95464	1.16634	2.14705	1.28116
BSU31510,yufK	4.2253	4.14089	6.775	5.03288	0.701543	0.922521	1.31499	1.04439	1.48871	0.840688	1.19834
BSU31530,yufM	2.98959	1.41911	2.17638	1.91136	0.940093	1.05724	1.12462	1.20298	1.27963	1.03121	1.09693
BSU31580,maeN	5.66343	5.35056	4.2881	1.15806	0.7502	0.901854	1.20215	0.851007	1.13437	0.861504	1.14837
BSU31600,mrpA	3.57278	5.48724	3.26057	4.08022	0.712611	0.800446	1.12326	0.739528	1.03777	0.812962	1.14082
BSU31610,mrpB	4.67628	5.83435	3.62682	4.6296	1.01262	0.91202	0.900655	0.915417	0.904009	0.834258	0.823862
BSU31620,mrpC	4.21197	5.80734	3.53985	4.80153	0.996715	0.943548	0.946657	1.02812	1.0315	0.992425	0.995696
BSU31630,mrpD	3.71301	5.18448	3.05332	3.9708	0.9021	0.910976	1.00984	0.912246	1.01125	0.853387	0.946001
BSU31640,mrpE	6.10341	6.67801	4.03083	4.98569	0.920371	0.858043	0.932279	0.885351	0.961949	0.902053	0.980097
BSU31650,mrpF	6.85971	8.33019	5.04767	6.39605	0.996218	0.982721	0.986452	0.962386	0.966039	0.924464	0.927974
BSU31660,mrpG	5.74337	6.3006	3.99429	6.02029	1.60219	1.96547	1.22674	1.88796	1.17836	1.37572	0.858645
BSU31670,yuxO	5.31888	7.30978	5.84659	8.42375	1.9574	2.24818	1.14855	2.12001	1.08307	1.70087	0.868943
BSU31680,comA	4.36898	9.32298	6.22577	9.56897	0.779213	1.28796	1.65289	0.881758	1.1316	1.15635	1.484
BSU31690,comP	3.79301	2.54367	3.66319	2.70281	0.687738	0.437658	0.636373	0.422087	0.613733	0.281218	0.408904
BSU31700,comX	5.90131	2.69153	4.41277	1.90344	0.864253	0.883528	1.0223	0.898891	1.04008	0.771904	0.893145
BSU31710,comQ	2.62731	3.46678	1.96369	1.32098	1.19804	6.97627	5.82305	0.978822	0.817017	2.97264	2.48125
BSU31730,yuzC	6.82021	3.25327	3.52275	2.70484	0.941519	1.07508	1.14186	0.962841	1.02265	1.0527	1.11808
BSU31740,yuxH	5.28002	3.53841	2.90116	2.88817	0.684326	1.76521	2.57949	0.812792	1.18773	1.63805	2.39366
BSU31750,yueK	9.22314	5.55132	6.83935	6.33261	0.707917	0.959339	1.35516	1.00038	1.41313	0.899818	1.27108
BSU31760,pncA	7.48239	6.4394	7.39252	6.46342	0.834816	0.841946	1.00854	0.767606	0.919491	0.733101	0.878159
BSU31770,yueI	4.06623	4.99529	4.15306	5.27612	1.40166	1.26243	0.900669	1.50186	1.07149	1.2818	0.914486
BSU31780,yueH	4.19507	6.00117	4.55313	6.53598	0.520014	0.644931	1.24022	0.508836	0.978504	0.672101	1.29247
BSU31790,yueG	5.33615	5.05408	4.99494	6.57777	1.8729	1.96041	1.04672	2.10491	1.12388	2.41816	1.29113
BSU31800,yueF	2.79419	2.57021	3.21953	3.80949	0.58123	0.449814	0.773901	0.535533	0.92138	0.490377	0.843689
BSU31840,yueD	9.80571	6.65469	9.58452	9.23812	0.861196	1.05921	1.22992	1.24393	1.44442	1.23108	1.4295
BSU31850,yueC	4.17069	4.08141	8.05936	6.46974	0.812089	0.73355	0.903287	0.73485	0.904889	0.85126	1.04823
BSU31860,yueB	4.36051	4.12976	8.40889	5.22949	0.737594	0.506251	0.686355	0.921691	1.24959	0.721411	0.97806
BSU31875,yukB	2.8946	2.19644	6.02044	4.83589	0.685627	0.76976	1.12271	0.762743	1.11248	0.746482	1.08876
BSU31890,yukC	1.82008	1.57687	4.40145	3.52757	0.977522	1.3596	1.39086	0.867385	0.887331	1.72203	1.76162
BSU31900,yukD	2.45226	2.96337	4.79918	6.03289	0.867669	0.686743	0.79148	0.852419	0.982425	0.738442	0.851064
BSU31910,yukE	142.78	43.4951	133.444	83.3549	1.28381	1.85662	1.44618	1.3973	1.0884	1.50994	1.17614
BSU31920,yukF	1.02109	1.10847	1.38326	1.7374	1.01724	2.75917	2.71242	1.74191	1.71239	2.43856	2.39724
BSU31930,ald	29.0367	6.68916	19.9784	16.2398	0.73402	0.639864	0.871726	0.743702	1.01319	0.618658	0.842836
BSU31945,yukJ	8.45641	1.30094	1.54373	5.96092	0.923474	4.20932	4.55813	1.5679	1.69783	8.78814	9.51639
BSU31959,ybdZ	29.3281	1.86506	14.6172	42.5544	1.87178	2.11471	1.12979	1.83676	0.981292	2.0716	1.10676
BSU31960,dhbF	22.5406	2.53219	14.4823	62.5765	1.0951	1.55218	1.41739	1.13753	1.03875	1.70175	1.55397
BSU31970,dhbB	33.7334	4.3728	21.4961	94.3778	0.891343	0.878271	0.985334	0.853386	0.957416	0.873477	0.979956
BSU31980,dhbE	29.5906	3.86169	19.8834	89.6092	0.998468	1.009	1.01055	1.06547	1.0671	0.980574	0.982078
BSU31990,dhbC	28.6307	3.82805	21.828	89.682	0.858981	0.795105	0.925637	0.779958	0.908004	0.738171	0.859356
BSU32000,dhbA	21.7385	2.99402	18.0833	61.1501	0.69315	0.760857	1.09768	0.73008	1.05328	0.734998	1.06037
BSU32010,besA	8.60551	2.31988	10.8278	26.247	1.02732	1.5109	1.47073	1.39652	1.35939	1.87593	1.82605
BSU32050,yuiE	4.41168	2.54699	3.47012	3.11826	0.779192	0.72714	0.933197	0.823284	1.05659	0.906368	1.16322
BSU32060,yuiD	2.24419	1.3901	1.05039	2.46977	0.897064	1.61172	1.79667	1.44865	1.61488	1.43802	1.60303
BSU32080,yuiB	2.06933	2.61701	1.38854	5.08847	1.19193	0.989206	0.82992	0.949201	0.796357	1.02524	0.86015
BSU32110,yumC	11.9539	11.6771	16.6941	18.9255	0.451215	0.547139	1.21259	0.665786	1.47554	0.583822	1.29389
BSU32130,guaC	3.56246	1.58049	1.7352	1.88429	0.971504	0.740409	0.762126	0.934294	0.961698	0.758147	0.780385
BSU32160,yutM	12.624	8.00861	12.2068	17.9674	0.788912	0.674518	0.854998	0.86158	1.09211	0.718724	0.911032
BSU32170,dapF	1.9738	1.17465	3.51525	2.00646	0.263866	0.224673	0.851466	0.587671	2.22716	0.388077	1.47073
BSU32190,yuzB	4.86492	2.09399	1.88206	3.15265	1.05354	1.32993	1.26235	1.10197	1.04597	1.04477	0.991682
BSU32200,yutJ	2.66317	1.15465	7.65104	4.86558	0.563592	1.02002	1.80985	0.908644	1.61224	0.997888	1.77059
BSU32220,yutI	40.1247	17.8928	24.306	25.3591	0.452956	0.400463	0.884111	0.777071	1.71556	0.650087	1.43521
BSU32240,thrB	3.90155	1.53799	1.68822	1.37832	1.12363	1.1427	1.01697	1.12156	0.998156	1.10047	0.979384
BSU32250,thrC	4.0639	1.63334	1.95114	1.42168	0.833028	0.895843	1.0754	0.944025	1.13324	0.813672	0.976764
BSU32290,yutF	7.91102	4.55028	6.52596	5.85319	1.00785	0.950298	0.942898	1.14818	1.13924	0.898393	0.891397
BSU32300,yutE	6.79929	4.11164	6.21702	4.83131	0.770516	0.730792	0.948446	0.772821	1.00299	0.720514	0.935106
BSU32310,yutD	5.24069	3.76222	4.58973	3.67557	0.627735	0.930307	1.48201	0.59637	0.950036	0.929926	1.4814
BSU32330,lipA	8.86416	2.81345	11.5674	9.66474	0.393919	0.543382	1.37943	0.627451	1.59284	0.592322	1.50366
BSU32360,yunC	6.69888	6.11822	3.64041	5.91354	1.39348	1.34878	0.967923	1.47694	1.05989	1.56957	1.12636
BSU32370,yunD	4.72944	5.02167	3.44396	5.35226	0.732843	0.847476	1.15642	0.824843	1.12554	0.881076	1.20227
BSU32380,yunE	2.96702	3.97923	2.59778	4.16703	0.625652	0.643387	1.02835	0.759374	1.21373	0.668539	1.06855
BSU32390,yunF	2.19349	3.40586	2.21932	3.55289	0.768176	1.09495	1.42539	0.737369	0.959897	0.913411	1.18907
BSU32560,frlR	1.71847	1.91732	1.28571	2.25543	0.628525	0.662894	1.05468	0.680809	1.08318	0.621817	0.989327
BSU32620,yurQ	4.65808	5.03235	4.92188	3.07211	1.18076	1.50225	1.27227	1.3434	1.13774	1.44252	1.22168
BSU32630,yurR	1.8719	3.42533	2.61284	2.31599	0.621268	0.749918	1.20708	0.809692	1.30329	0.551034	0.88695
BSU32640,sspG	4.7245	3.60036	3.42965	1.55981	0.510306	0.695926	1.36374	0.66971	1.31237	0.76703	1.50308
BSU32650,yurS	4.75467	2.4426	2.61729	1.11568	1.52856	2.01884	1.32074	1.62093	1.06043	1.51097	0.988493
BSU32660,yurT	3.3869	5.96753	5.56887	3.23859	0.970732	1.01734	1.04801	1.00082	1.03099	0.916182	0.943806
BSU32669,yuzN	2.44697	6.16526	5.03347	2.53799	0.541523	0.739479	1.36555	0.607887	1.12255	0.635502	1.17355
BSU32670,sufB	86.1458	43.0505	54.4614	51.1052	0.765654	0.830757	1.08503	0.819368	1.07015	0.86727	1.13272
BSU32680,iscU	65.6697	37.6822	44.1261	42.8997	1.01866	1.06268	1.04321	1.03198	1.01307	1.16659	1.14522
BSU32690,sufS	54.7185	35.1856	41.3074	46.1337	0.916705	0.953555	1.0402	0.952132	1.03865	0.988072	1.07785
BSU32700,sufD	49.8262	31.3276	41.5458	40.8886	0.668208	0.694465	1.0393	0.747522	1.1187	0.68706	1.02821
BSU32710,sufC	35.2658	21.3415	35.0485	28.1872	0.62506	0.690945	1.10541	0.692874	1.10849	0.608726	0.973868
BSU32730,metN	15.0313	8.42529	11.2574	5.30362	0.829379	1.41221	1.70274	1.05592	1.27315	1.18492	1.42868
BSU32740,metP	6.79843	6.37093	5.90588	3.93514	0.658605	0.660898	1.00348	0.787139	1.19516	0.812549	1.23374
BSU32750,metQ	3.94223	4.52591	4.30583	3.81281	0.694526	0.879797	1.26676	0.581304	0.83698	1.03309	1.48748
BSU32780,yusF	1.78042	7.38061	1.83705	13.5256	2.28324	1.03854	0.454854	1.47975	0.648091	1.03521	0.453397
BSU32790,yusG	54.3532	15.1825	27.1415	24.6363	2.08428	1.71392	0.822308	2.00897	0.963867	1.55687	0.746958
BSU32800,yusH	79.421	24.8033	45.3522	38.4055	0.844883	0.914398	1.08228	0.818422	0.968681	0.889376	1.05266
BSU32810,yusI	16.4383	8.45389	10.8082	8.94939	0.49041	0.633789	1.29237	0.534067	1.08902	0.537287	1.09559
BSU32870,yusO	1.15857	2.49392	2.51275	1.6176	0.663239	0.581778	0.877178	0.653475	0.985279	0.576983	0.869948
BSU32880,yusP	1.86032	3.42379	2.66299	2.47929	0.724409	0.806356	1.11312	1.04036	1.43614	0.659389	0.910244
BSU32930,yusU	2.87034	2.27284	2.9767	3.02442	1.32429	1.17387	0.886418	1.51985	1.14767	1.31852	0.995641
BSU32940,yusV	7.79202	5.99267	10.7563	13.7385	0.270796	0.369157	1.36323	0.483657	1.78606	0.507132	1.87274
BSU32990,mrgA	221.187	120.386	11.6208	9.45557	0.942735	0.827834	0.878119	1.58655	1.68292	1.20178	1.27478
BSU33000,htrB	1.40693	2.44394	1.90211	1.3376	0.461575	0.482819	1.04603	0.5039	1.0917	0.486198	1.05335
BSU33010,cssR	1.98646	1.43856	1.03322	1.53281	0.705251	0.876408	1.24269	0.517726	0.734102	0.609856	0.864736
BSU33020,cssS	3.03643	2.82979	1.4882	4.80198	0.796682	0.344294	0.43216	0.939339	1.17906	0.208899	0.262211
BSU33029,yuzO	2.1954	10.8711	1.6819	19.4046	1.1088	0.935574	0.84377	1.06211	0.957893	0.719376	0.648787
BSU33030,yuxN	1.97069	2.20082	1.94425	3.82221	0.777889	0.552111	0.709756	0.600235	0.771621	0.543207	0.69831
BSU33040,fumC	48.6467	10.0986	33.2746	21.9642	0.551143	0.79608	1.44442	0.832111	1.50979	0.652821	1.18449
BSU33049,yvzF	6.34572	4.81486	11.8968	4.25777	0.63768	0.769594	1.20687	0.722527	1.13306	0.676631	1.06108
BSU33080,liaR	1.23623	2.13101	1.85182	2.90192	1.59252	0.915731	0.57502	1.169	0.734055	0.875382	0.549684
BSU33090,liaS	1.21566	1.77962	2.17996	2.28609	0.874838	0.860128	0.983186	1.1262	1.28733	1.04232	1.19145
BSU33150,yvqK	1.55571	1.70778	2.45552	1.18623	1.09688	1.43451	1.30781	1.51478	1.38099	1.27573	1.16306
BSU33160,yvrA	1.22819	1.60431	2.39912	1.1019	0.940686	0.82146	0.873256	0.89344	0.949775	1.02592	1.09061
BSU33170,yvrB	1.79501	1.75563	3.04923	1.81325	2.48052	1.80817	0.728946	2.08801	0.841765	2.58018	1.04018
BSU33180,yvrC	3.29892	3.32146	6.91289	4.371	0.609168	0.828738	1.36044	0.829621	1.36189	1.07021	1.75683
BSU33190,yvrD	5.02615	2.79206	2.5933	3.01672	0.876298	0.899723	1.02673	0.901978	1.02931	0.79672	0.909189
BSU33200,yvrE	5.31118	5.60759	3.05946	2.53457	1.10457	0.989978	0.896253	1.33219	1.20607	1.26382	1.14417
BSU33210,yvrG	1.43266	1.23698	2.27023	2.17911	0.56776	0.75034	1.32158	0.72214	1.27191	1.25291	2.20676
BSU33260,yvrN	2.70444	1.1634	3.11665	1.43298	0.846274	0.927719	1.09624	0.99893	1.18039	0.564176	0.666659
BSU33290,fhuC	9.2089	5.96921	9.70511	9.65151	0.859655	1.13772	1.32346	1.0076	1.1721	0.982344	1.14272
BSU33300,fhuG	4.23695	4.14137	6.97116	6.75115	0.580841	0.650582	1.12007	0.816787	1.40621	0.852862	1.46832
BSU33310,fhuB	1.69157	2.7778	5.16936	5.11469	0.506078	0.468175	0.925105	0.682784	1.34917	0.473703	0.936028
BSU33320,fhuD	13.5432	7.10725	16.9299	15.2367	0.433931	0.706515	1.62817	0.790356	1.82139	0.776497	1.78945
BSU33370,yvgK	4.97652	3.46866	4.33588	3.22496	0.934821	0.998422	1.06804	0.964708	1.03197	0.97163	1.03937
BSU33390,yvgM	1.5287	1.33839	1.34059	1.29046	1.28051	1.36408	1.06527	1.39067	1.08603	1.3466	1.05162
BSU33400,yvgN	65.6834	20.0925	17.4342	28.122	1.01525	1.15809	1.14069	0.968415	0.953869	1.02135	1.00601
BSU33420,nhaK	3.18437	3.09796	1.71277	4.06342	0.476393	0.751409	1.57729	0.564186	1.18429	1.22494	2.57129
BSU33470,bdbC	13.6619	7.12857	8.35432	6.47874	1.38849	1.56668	1.12833	1.54555	1.11312	1.61701	1.16458
BSU33480,bdbD	12.6344	9.20608	8.6114	9.23982	0.754772	1.63543	2.16679	1.00036	1.32537	1.84301	2.44182
BSU33490,copB	12.6663	1.41098	2.39896	4.32735	0.392334	0.515771	1.31462	0.462515	1.17888	0.525797	1.34018
BSU33510,copZ	3.76763	1.9896	2.67728	1.05517	1.32834	1.23224	0.927652	1.10185	0.82949	1.29804	0.977191
BSU33520,csoR	1.84717	2.27237	1.48692	2.1423	0.519933	0.727243	1.39873	0.510742	0.982324	0.815123	1.56775
BSU33530,yvaA	18.9627	15.2551	3.89055	2.70023	0.63006	0.934009	1.48241	0.813231	1.29072	1.18114	1.87465
BSU33540,yvaB	1.50156	1.40537	1.16007	1.21556	0.944193	0.87729	0.929142	1.03101	1.09195	0.947873	1.0039
BSU33600,smpB	3.87249	11.4602	4.21606	11.986	0.933835	0.895257	0.958688	0.914499	0.979294	0.824338	0.882745
BSU33610,rnr	6.15013	8.78365	2.23714	2.07039	0.741047	0.735516	0.992536	13.862	18.7059	0.827657	1.11688
BSU33620,yvaK	3.55183	5.30861	1.92346	3.03431	0.444052	0.518125	1.16681	0.699449	1.57515	0.745439	1.67872
BSU33630,secG	37.768	20.8318	31.0035	31.5998	0.99199	0.984022	0.991967	0.984805	0.992757	0.991366	0.999371
BSU33680,yvaP	7.40805	4.78307	3.72011	4.63667	1.0834	1.40831	1.2999	1.15293	1.06417	1.25976	1.16278
BSU33860,yvbH	2.83934	1.17131	1.7389	1.59238	0.844155	0.922426	1.09272	0.875235	1.03682	0.972816	1.15241
BSU33870,yvbI	2.14939	1.45203	3.2944	2.5277	0.998995	1.35755	1.35892	0.996195	0.997197	1.26074	1.26201
BSU33900,eno	99.5065	138.706	66.9808	78.6762	0.948288	1.1476	1.21018	0.972554	1.02559	1.00235	1.05701
BSU33910,pgm	88.3292	145.792	63.588	77.6698	1.10265	1.06068	0.961935	1.05012	0.952361	1.06244	0.963531
BSU33920,tpiA	97.9346	153.156	64.4774	83.0279	0.953637	0.795297	0.833961	0.82167	0.861617	0.912527	0.956891
BSU33930,pgk	98.8338	162.319	69.2781	119.01	1.13744	1.19224	1.04818	1.16664	1.02567	1.84843	1.62508
BSU33940,gapA	294.494	233.563	136.129	97.7572	1.02713	1.10281	1.07368	1.07921	1.05071	1.12602	1.09628
BSU33950,cggR	65.0235	248.041	51.691	401.649	2.1873	3.64918	1.66835	2.37655	1.08652	4.87544	2.22898
BSU33970,araR	1.65268	2.52235	1.55851	1.68483	0.876327	1.01315	1.15613	1.12378	1.28237	0.830536	0.947746
BSU34030,yvbY	29.5208	16.0428	16.7405	6.49496	1.07162	1.14235	1.06601	1.04643	0.976502	0.854401	0.797301
BSU34040,yvfW	15.4146	10.5295	12.1443	3.51866	0.65328	0.715606	1.09541	0.908876	1.39125	0.648657	0.992923
BSU34050,yvfV	7.2813	5.89584	8.75571	1.91365	0.477255	0.327566	0.686356	0.438241	0.918254	0.709735	1.48712
BSU34190,yvfH	2.14572	1.96962	1.93722	1.79874	0.923237	1.10081	1.19234	1.02714	1.11254	0.890302	0.964326
BSU34200,sigL	4.91846	4.95421	2.77613	4.40293	1.78656	3.31948	1.85803	2.41966	1.35436	3.77908	2.11528
BSU34210,yvfG	13.209	7.30776	8.10755	9.86929	1.48812	2.02841	1.36307	1.3641	0.916659	1.19433	0.802575
BSU34480,yvdT	4.56284	5.97494	2.86038	3.75718	1.33618	1.01156	0.757052	0.994855	0.744553	1.0244	0.766666
BSU34540,clpP	135.42	38.7133	50.7401	43.734	1.16822	1.03426	0.885329	0.874451	0.748531	0.93583	0.801072
BSU34640,yvdD	5.71181	6.37384	3.83191	1.17627	0.85341	1.1139	1.30523	1.05682	1.23835	0.915069	1.07225
BSU34680,yvcT	9.04438	3.60072	5.05282	4.2056	0.926883	1.21169	1.30727	0.999013	1.07782	0.752786	0.812169
BSU34690,yvcS	2.0511	1.28092	1.77731	1.42495	0.886716	0.884668	0.99769	0.929225	1.04794	1.00394	1.1322
BSU34700,yvcR	1.93326	1.42817	2.09065	1.76036	0.918677	1.12085	1.22007	0.987024	1.0744	1.01319	1.10288
BSU34710,yvcQ	1.29731	1.05671	1.72788	1.54216	0.617836	0.828336	1.34071	0.814554	1.3184	0.797971	1.29156
BSU34730,yvcN	11.7289	8.83921	7.37004	5.38253	0.984912	1.44353	1.46565	1.1335	1.15086	1.00942	1.02488
BSU34740,crh	15.2665	13.1988	10.3419	6.47643	0.861208	0.955791	1.10983	0.972697	1.12946	0.987702	1.14688
BSU34750,whiA	9.95793	8.04304	6.88605	5.76797	0.947671	0.791374	0.835072	0.907272	0.95737	1.40034	1.47767
BSU34760,yvcK	9.78391	8.21416	6.97658	8.59534	0.93978	0.862677	0.917956	0.924592	0.983839	1.06399	1.13217
BSU34770,yvcJ	7.27444	6.19432	5.86463	6.79269	0.623949	0.683376	1.09524	0.737667	1.18226	0.723192	1.15906
BSU34780,yvcI	4.16547	4.83524	4.75799	4.08064	0.674616	0.756117	1.12081	0.655842	0.972171	0.654058	0.969527
BSU34790,trxB	7.65432	6.60685	6.64032	7.54119	0.34777	0.445849	1.28202	0.492306	1.41561	0.497465	1.43044
BSU34800,cwlO	8.54733	8.15559	19.8307	20.9297	0.210483	0.218007	1.03575	0.245173	1.16481	0.198181	0.941555
BSU34810,yvcD	2.36167	2.21688	3.6861	3.21845	0.657626	0.692449	1.05295	0.754405	1.14716	0.487105	0.740701
BSU34960,yvoF	11.2992	7.08837	7.96231	7.19574	1.43422	1.56173	1.0889	1.35932	0.947772	1.56507	1.09123
BSU34970,hprP	10.7212	7.76495	8.14912	7.33444	0.925506	0.887395	0.958821	0.977478	1.05616	0.86803	0.937898
BSU34980,yvoD	8.13245	6.55117	7.69421	6.90352	0.786233	0.750931	0.955099	0.797663	1.01454	0.800724	1.01843
BSU34990,lgt	5.71796	4.25873	5.97536	5.00619	0.684899	0.709003	1.03519	0.832454	1.21544	0.733789	1.07138
BSU35000,hprK	2.87573	2.22714	3.86534	3.88483	0.555489	0.548871	0.988087	0.647047	1.16482	0.728944	1.31226
BSU35010,nagA	2.28416	1.34916	2.13994	2.03975	0.604945	0.451387	0.746163	0.613958	1.0149	0.536228	0.886407
BSU35020,nagBA	3.62428	2.13626	3.05394	3.13303	1.08474	1.36304	1.25656	1.23248	1.1362	1.28978	1.18902
BSU35030,yvoA	2.9354	1.50859	1.97446	2.35841	1.41959	1.10741	0.780092	1.26854	0.893595	0.935152	0.658747
BSU35100,yvlD	29.8771	19.3175	12.169	7.30013	2.0284	2.12535	1.0478	1.92273	0.947902	1.86494	0.919414
BSU35110,yvlC	46.61	29.6879	18.5535	10.6	1.02425	0.936421	0.914246	1.07334	1.04793	0.972586	0.949555
BSU35120,yvlB	28.8659	20.2692	14.0759	6.92572	0.919956	0.730974	0.794575	0.821891	0.893403	0.552914	0.601023
BSU35130,yvlA	22.9942	14.3998	10.452	3.7447	0.620489	0.64199	1.03465	0.567128	0.914002	0.452082	0.728589
BSU35160,uvrA	8.51495	8.73596	3.87648	3.77928	0.715276	1.07826	1.50748	0.808056	1.12971	0.726173	1.01524
BSU35170,uvrB	4.36924	5.43174	2.06042	2.59876	0.736956	0.549501	0.745637	0.602944	0.818155	0.822252	1.11574
BSU35180,csbA	12.2942	15.3815	1.40164	1.96629	1.00912	1.2946	1.2829	0.925544	0.91718	1.12662	1.11644
BSU35220,minJ	4.70875	2.2203	3.40761	3.31238	0.566078	0.43768	0.773179	0.738005	1.30372	0.461455	0.815179
BSU35250,ftsX	9.00846	6.46105	10.4979	6.51102	0.70207	1.09472	1.55927	1.02836	1.46476	0.960537	1.36815
BSU35260,ftsE	3.58057	3.90156	6.15286	3.78574	0.283901	0.230292	0.81117	0.280448	0.987837	0.282636	0.995544
BSU35270,cccB	12.1474	5.67613	9.87496	3.22118	1.99648	2.8525	1.42877	1.99055	0.997028	2.36645	1.18531
BSU35290,prfB	24.7932	19.8558	16.4716	16.9362	0.701266	0.697209	0.994216	0.699502	0.997486	0.720392	1.02727
BSU35300,secA	16.6619	20.3491	13.7094	16.2164	0.455415	0.537735	1.18076	0.464124	1.01912	0.414514	0.910189
BSU35310,yvyD	273.758	69.1314	10.6014	12.7994	0.85142	1.93751	2.27562	1.29658	1.52285	3.09967	3.64059
BSU35360,hag	236.472	13.6036	91.5508	2.36207	1.3362	1.68458	1.26072	1.419	1.06196	1.95388	1.46226
BSU35400,flgL	10.2979	1.79175	6.48854	1.33666	0.975757	1.21423	1.2444	1.23385	1.2645	1.31024	1.34279
BSU35480,yviA	4.3518	3.35343	4.3844	3.16194	0.597204	0.874091	1.46364	0.845487	1.41574	0.795711	1.33239
BSU35490,degU	8.48671	6.58467	9.30262	5.42464	0.914012	1.38485	1.51513	1.05322	1.1523	1.04196	1.13998
BSU35500,degS	2.89026	2.71032	3.20048	2.25834	0.393621	0.263755	0.670073	0.321276	0.816207	0.366467	0.931016
BSU35510,yvyE	2.04537	4.26481	4.00401	3.798	1.04471	2.97968	2.85216	0.877857	0.840288	2.98763	2.85977
BSU35520,yvhJ	3.71238	3.26513	5.91448	3.36354	0.466463	0.561628	1.20402	0.529285	1.13468	0.486161	1.04223
BSU35530,tagO	9.5545	10.0504	10.6693	11.5365	1.01601	1.28118	1.26099	1.16259	1.14427	1.82488	1.79612
BSU35650,lytR	6.5795	2.99974	6.06873	4.53378	0.6679	0.738309	1.10542	0.795407	1.19091	0.719867	1.07781
BSU35660,mnaA	2.47134	1.42453	2.71849	1.7456	0.490117	0.579729	1.18284	0.676148	1.37956	0.567544	1.15798
BSU35670,gtaB	58.442	53.4672	15.3911	17.576	0.913869	1.04641	1.14504	0.815458	0.892315	0.713685	0.780949
BSU35700,tagH	9.12338	6.22111	8.64585	8.22823	0.516597	0.75037	1.45253	0.772408	1.49518	0.767296	1.48529
BSU35710,tagG	3.72417	4.96787	6.37503	6.56319	0.664472	0.951003	1.43122	0.772373	1.16239	0.815095	1.22668
BSU35720,tagF	8.82765	3.16032	9.51313	3.19411	0.511493	0.891485	1.74291	0.881357	1.72311	0.823932	1.61084
BSU35730,tagE	2.76191	1.47746	5.64371	2.16857	0.521432	0.688303	1.32003	0.565317	1.08416	0.818043	1.56884
BSU35740,tagD	10.1645	2.88795	8.84508	5.73416	0.522068	0.614782	1.17759	0.661288	1.26667	0.553259	1.05975
BSU35750,tagA	3.9094	2.80798	5.92264	4.96005	0.563854	0.654364	1.16052	0.955399	1.69441	0.710655	1.26035
BSU35760,tagB	2.17291	1.57123	2.61777	1.65715	1.04281	1.91448	1.83588	1.43721	1.37821	1.84837	1.77249
BSU35790,yvyI	3.78776	6.89873	5.16817	2.57466	1.1189	1.51502	1.35403	1.88381	1.68362	1.04467	0.933655
BSU35840,ywtF	3.49415	2.14729	6.04185	3.83355	0.457907	0.775644	1.69389	0.663284	1.44851	0.868577	1.89684
BSU35850,ywtE	3.31997	1.55381	3.3962	2.75133	0.581042	0.974687	1.67748	0.880615	1.51558	1.11801	1.92415
BSU35910,rbsR	16.2064	17.4083	17.2932	22.5749	1.7625	1.08198	0.61389	1.11566	0.633	2.42058	1.37338
BSU35920,rbsK	24.2526	20.1461	23.521	16.6429	0.487662	0.791727	1.62352	0.741383	1.52028	0.718156	1.47265
BSU35930,rbsD	30.1629	22.2211	20.3339	18.6388	1.21338	1.09518	0.902588	1.90578	1.57065	1.21421	1.00069
BSU35940,rbsA	38.2269	15.4289	18.1995	12.0738	0.548194	0.941255	1.71701	0.552945	1.00867	0.997333	1.81931
BSU35950,rbsC	63.6003	15.7114	23.6216	14.4098	0.7519	0.960494	1.27742	0.857263	1.14013	0.806405	1.07249
BSU35960,rbsB	110.582	17.8467	33.5504	19.0173	0.740102	0.862583	1.16549	0.799487	1.08024	0.804628	1.08719
BSU35970,ywsB	175.204	27.2552	35.7239	18.4079	1.07484	1.43517	1.33523	1.46844	1.36619	1.71511	1.59568
BSU35990,ywrO	3.68634	2.87733	3.43306	8.56898	0.695041	0.770579	1.10868	0.976396	1.4048	0.686908	0.988299
BSU36130,ywrA	2.28399	2.59995	1.235	1.12373	1.25726	1.63778	1.30266	1.22983	0.978184	1.17127	0.931608
BSU36170,ywqL	1.51582	1.44353	3.34158	4.73534	0.832418	0.851804	1.02329	1.09793	1.31896	0.830465	0.997654
BSU36230,ywqF	1.22036	1.33286	1.74989	2.71356	0.911407	2.07482	2.2765	1.28779	1.41297	2.18102	2.39303
BSU36280,ywqA	2.14944	2.17828	2.76111	2.14805	0.409111	0.592461	1.44817	0.760167	1.8581	0.918601	2.24536
BSU36330,ywpF	4.08522	1.8919	3.23521	5.12642	0.703361	1.03758	1.47517	0.911092	1.29534	1.09785	1.56087
BSU36360,mscL	2.08338	2.24954	2.96962	1.97152	1.49248	1.16922	0.78341	1.36192	0.91252	1.34202	0.899187
BSU36370,fabZ	4.55992	3.99182	7.94353	5.73424	0.923004	0.907941	0.983681	0.922121	0.999044	0.991271	1.07396
BSU36390,flhP	6.63657	1.53784	3.91756	2.91586	0.702284	0.919732	1.30963	0.874713	1.24553	0.895811	1.27557
BSU36410,mbl	9.44197	9.7572	22.5578	16.251	0.59619	0.938101	1.57349	1.00037	1.67794	0.674059	1.13061
BSU36490,ywoC	1.46904	1.28144	1.17978	1.07962	0.787437	0.814471	1.03433	0.884405	1.12314	0.722681	0.917764
BSU36520,glnK	4.04124	7.17371	1.6299	2.29137	1.59858	1.63706	1.02407	1.7051	1.06664	5.3246	3.33084
BSU36530,bcrC	3.93281	2.41149	3.76855	3.74703	0.553068	0.65171	1.17835	0.9489	1.7157	0.944459	1.70767
BSU36560,ywnH	1.44601	1.28432	2.3879	2.6257	0.451343	0.648808	1.43751	0.635317	1.40762	0.683168	1.51363
BSU36570,ywnG	5.39585	3.24352	5.48322	4.83757	0.46621	0.5011	1.07484	0.580103	1.2443	0.629759	1.35081
BSU36580,ywnF	2.5988	1.28138	1.05558	1.8321	0.585777	0.810563	1.38374	0.687766	1.17411	0.685103	1.16956
BSU36590,clsA	1.01921	2.15018	1.96576	2.23828	0.628681	0.826114	1.31404	0.768253	1.22201	0.599422	0.95346
BSU36610,ywnC	5.22462	2.48713	5.85122	1.90055	1.00216	0.977869	0.975762	1.03319	1.03097	0.901541	0.899598
BSU36630,ywnA	3.59132	5.92109	5.6651	5.74895	1.05889	1.55635	1.46979	1.27213	1.20138	1.41465	1.33597
BSU36700,moaA	4.6498	5.36151	3.08544	3.33726	0.707406	0.867921	1.22691	0.842535	1.19102	0.784717	1.10929
BSU36710,fdhD	2.12391	5.08395	2.2189	3.17332	0.768506	1.06102	1.38063	0.844866	1.09936	0.705435	0.917931
BSU36760,murAA	20.8215	13.7589	37.8495	34.7082	0.339467	0.398521	1.17396	0.449081	1.3229	0.418102	1.23164
BSU36770,ywmB	3.23546	6.47619	7.16725	10.6926	0.541133	2.34394	4.33155	0.333629	0.616538	1.60825	2.972
BSU36780,ywzB	2.90271	10.0256	3.81764	14.1032	0.965334	1.48085	1.53403	0.893455	0.925539	1.5397	1.59499
BSU36800,atpC	106.842	79.2475	85.2221	71.6095	1.64938	1.68382	1.02088	1.58003	0.957953	1.74708	1.05923
BSU36810,atpD	75.7771	65.6589	75.5996	65.0061	0.569318	0.627404	1.10203	0.679407	1.19337	0.633675	1.11304
BSU36820,atpG	50.5428	45.4176	61.575	53.278	0.954839	0.919578	0.963071	0.936789	0.981096	1.02727	1.07586
BSU36830,atpA	47.9032	47.9921	67.1181	68.5758	0.641978	0.916187	1.42713	0.878222	1.36799	0.802619	1.25023
BSU36840,atpH	35.5388	38.2322	58.3636	53.6404	0.902699	0.861976	0.954888	0.847953	0.939353	0.959801	1.06326
BSU36850,atpF	33.6987	34.3374	62.5879	54.2135	0.873082	0.804606	0.921569	0.848518	0.971864	0.911158	1.04361
BSU36860,atpE	61.8773	42.627	79.4287	68.8305	1.12138	0.887525	0.791457	0.97467	0.869168	0.96694	0.862275
BSU36870,atpB	34.0268	34.3802	60.1712	68.3052	0.613046	0.771106	1.25783	0.875535	1.42817	0.823263	1.34291
BSU36880,atpI	13.908	129.533	33.306	319.001	0.908743	4.7965	5.27818	0.990337	1.08979	6.21664	6.84093
BSU36890,upp	6.85691	5.8883	11.8139	7.57717	1.06448	1.15495	1.08499	1.14733	1.07783	1.23593	1.16107
BSU36900,glyA	31.5375	9.62555	23.6483	8.4555	0.829161	1.12011	1.35089	0.989066	1.19285	1.22976	1.48314
BSU36910,ywlG	8.67357	5.49836	7.9436	6.71173	1.43633	1.37265	0.955666	1.61366	1.12346	1.46845	1.02237
BSU36920,ywlF	6.29038	4.78998	7.14549	5.45981	0.501437	0.69246	1.38095	0.635308	1.26698	0.618091	1.23264
BSU36930,ywlE	1.46415	1.7196	2.24043	1.45868	0.712099	0.771366	1.08323	0.707049	0.992909	0.718118	1.00845
BSU36950,ywlC	2.07575	1.99066	2.63688	2.21039	0.411956	0.423261	1.02744	0.625678	1.5188	0.576241	1.39879
BSU36990,ywkF	2.48497	2.82809	2.35996	1.37907	2.1985	2.43911	1.10945	2.33417	1.06171	2.24229	1.01992
BSU37000,prmC	3.0822	2.84396	3.23637	1.80263	2.34228	1.29662	0.553571	1.94189	0.829058	2.47778	1.05785
BSU37010,prfA	17.1052	10.2272	15.4231	10.1111	0.440201	0.520713	1.1829	0.574732	1.30561	0.45791	1.04023
BSU37020,ywkD	1.84709	1.37975	1.36561	2.40318	0.62302	0.911802	1.46352	0.810373	1.30072	0.703162	1.12863
BSU37030,racA	1.86599	1.14048	1.322	2.32607	1.82155	2.0286	1.11367	1.71946	0.943954	2.42627	1.33198
BSU37060,tdk	2.01735	7.30677	2.5826	4.06341	1.0435	1.02873	0.985846	1.24197	1.19019	1.11428	1.06783
BSU37070,rpmE	291.82	365.876	257.763	369.765	1.17263	1.53613	1.30999	1.04659	0.89252	1.29277	1.10246
BSU37080,rho	6.2401	15.1226	7.06567	9.69782	0.563748	0.651619	1.15587	0.823964	1.46158	0.765594	1.35804
BSU37090,glpX	15.6943	11.9407	15.3063	19.8527	0.867629	1.25726	1.44908	1.25399	1.4453	1.02827	1.18515
BSU37100,murAB	8.78406	9.41547	12.6286	16.6566	0.802797	0.796457	0.992102	0.716495	0.892497	0.985459	1.22753
BSU37110,ywjH	113.978	32.0369	62.7832	65.0715	0.922585	1.10891	1.20196	0.922176	0.999556	0.816659	0.885186
BSU37120,fbaA	364.655	132.822	201.343	129.002	0.896197	0.976688	1.08981	0.894296	0.997879	0.878299	0.980029
BSU37130,spo0F	2.57613	1.18015	1.7005	2.1042	0.482622	0.394302	0.817	0.509448	1.05558	0.54979	1.13917
BSU37140,ywjG	2.84451	4.73893	1.95467	2.83231	0.989178	1.03825	1.04961	1.0318	1.04309	0.894391	0.904177
BSU37150,pyrG	15.2551	7.04851	23.5189	11.8951	0.479148	0.61656	1.28678	0.76859	1.60408	0.748979	1.56315
BSU37160,rpoE	9.66871	5.54182	16.1222	12.4534	0.391945	0.361792	0.923068	0.415689	1.06058	0.364092	0.928935
BSU37220,ywjB	16.24	18.7243	8.63516	7.02329	1.25493	1.65324	1.3174	1.73586	1.38324	1.55639	1.24023
BSU37230,ywjA	9.42051	15.7625	4.67654	4.20331	0.78323	0.704807	0.899872	0.342538	0.43734	0.403976	0.515782
BSU37330,argS	8.6318	6.55666	9.64986	8.12393	0.445304	0.530193	1.19063	0.701602	1.57556	0.638919	1.43479
BSU37340,ywiB	2.72277	3.72112	5.25779	3.90643	0.72572	1.07644	1.48327	0.726719	1.00138	0.761796	1.04971
BSU37370,albA	2.7095	2.52798	1.7083	5.7586	0.57065	0.355812	0.623522	0.526633	0.922865	0.40911	0.71692
BSU37380,albB	4.45998	4.06942	3.08129	7.5153	1.11163	1.17833	1.06001	1.07656	0.968458	1.03503	0.931098
BSU37390,albC	1.64521	1.52141	1.25575	3.50695	1.95855	2.28842	1.16843	1.44709	0.738857	1.67755	0.856526
BSU37460,rapF	3.51412	2.90607	2.66003	21.1617	0.531767	2.67875	5.03744	0.755064	1.41991	9.74544	18.3265
BSU37470,phrF	7.52109	2.60108	5.39738	4.62016	2.27489	2.13626	0.93906	1.9623	0.862589	2.07416	0.911762
BSU37490,speB	4.25011	3.77978	9.25362	5.11611	0.595684	0.73663	1.23661	0.813772	1.36611	0.816827	1.37124
BSU37500,speE	1.89637	2.05329	6.57338	4.6866	0.284353	0.434626	1.52848	0.572935	2.01488	0.465432	1.63681
BSU37520,ywhD	7.07428	5.25683	5.44062	5.46582	0.666495	0.884342	1.32685	0.800024	1.20034	1.02616	1.53964
BSU37530,ywhC	2.99641	3.19321	3.17127	4.04962	0.428051	0.435669	1.0178	0.539196	1.25965	0.431929	1.00906
BSU37540,ywhB	25.4405	5.51057	8.87823	10.6104	1.73308	1.38948	0.801739	1.43058	0.825457	1.03924	0.599649
BSU37590,ywgA	3.7011	2.63576	4.28105	3.37473	1.3139	1.77046	1.34748	1.64177	1.24954	1.64466	1.25174
BSU37600,ywfO	1.78723	2.0349	3.36022	3.13345	0.433393	0.690698	1.5937	0.779775	1.79923	0.936369	2.16056
BSU37640,ywfL	1.72747	1.2909	3.12504	2.72321	0.745834	1.32803	1.7806	1.1455	1.53587	1.23	1.64916
BSU37660,eutD	62.125	22.3839	45.0954	32.7165	0.840284	0.957976	1.14006	0.982036	1.1687	0.859193	1.0225
BSU37670,ywfI	17.0534	5.73957	7.57677	12.5995	0.730609	0.667388	0.913468	0.915007	1.25239	0.755648	1.03427
BSU37780,rocA	2.40306	2.77361	1.86357	14.6481	0.734818	0.79274	1.07882	0.761599	1.03645	0.641373	0.872832
BSU37800,yweA	10.2562	1.13301	4.93047	4.95914	1.25552	1.66071	1.32272	1.41325	1.12563	1.65178	1.31561
BSU37930,ywdK	8.7966	5.2389	5.52906	5.3601	1.71558	2.04075	1.18954	1.93437	1.12753	1.738	1.01307
BSU37940,ywdJ	4.09805	3.69255	3.84567	3.78512	0.581118	0.706887	1.21643	0.755975	1.3009	0.612858	1.05462
BSU37950,ywdI	2.066	2.43368	2.76915	2.35335	0.510675	0.383914	0.751778	0.422472	0.82728	0.478833	0.937647
BSU37970,ung	4.23101	2.69114	3.14026	2.02946	0.993354	1.17332	1.18117	1.41987	1.42937	1.27647	1.28501
BSU37980,ywdF	2.48099	1.88082	2.99296	1.74038	0.588834	0.586812	0.996567	0.731439	1.24218	0.847438	1.43918
BSU38020,thiD	6.32191	3.54888	5.51849	5.05417	0.586095	0.765052	1.30534	0.860116	1.46754	0.731666	1.24837
BSU38030,ywdA	16.5517	2.42923	8.03537	6.05712	1.39712	1.52095	1.08863	1.60288	1.14727	1.68308	1.20468
BSU38040,sacA	9.50222	2.41651	7.49432	5.51132	0.625095	0.969039	1.55023	0.836594	1.33835	0.774738	1.23939
BSU38050,sacP	3.56496	1.55596	3.95321	3.28091	0.402468	0.458596	1.13946	0.52549	1.30567	0.574426	1.42726
BSU38110,nfrA	23.1747	7.69627	5.89243	6.33729	1.11564	1.07223	0.96109	1.07921	0.967349	1.22522	1.09823
BSU38120,rodA	2.88707	1.55817	3.42815	2.5956	0.353292	0.427737	1.21072	0.317275	0.898055	0.250074	0.707841
BSU38140,qoxD	152.817	106.378	58.9314	74.7913	2.73601	2.60144	0.950814	2.38913	0.873218	2.41711	0.883443
BSU38150,qoxC	132.715	98.5456	51.1948	61.6348	0.734616	0.686371	0.934326	0.788075	1.07277	0.67732	0.922006
BSU38160,qoxB	90.7158	81.9758	44.0395	56.6269	0.680955	0.763551	1.12129	0.863332	1.26783	0.930325	1.36621
BSU38170,qoxA	83.4331	65.1685	40.4641	53.5803	0.99131	0.797072	0.804059	0.772016	0.778784	0.76679	0.773512
BSU38190,galT	4.8735	4.00567	2.70744	1.95555	0.960386	1.1933	1.24252	1.1527	1.20025	1.13233	1.17903
BSU38200,galK	3.2623	2.83407	2.0458	1.16732	0.723634	0.565644	0.781672	0.736931	1.01837	0.514862	0.711494
BSU38229,slrA	2.09983	6.0016	4.33607	17.5933	1.27918	1.1742	0.917933	1.11913	0.874881	0.984171	0.769376
BSU38250,ywbO	4.42746	1.41743	2.73575	1.53736	0.801787	0.921764	1.14964	0.855087	1.06648	0.855688	1.06723
BSU38260,efeN	16.8688	5.57863	13.3273	9.26452	0.815442	1.18232	1.44991	1.4142	1.73428	1.0045	1.23185
BSU38270,efeM	10.0342	3.90687	13.3975	8.44829	0.82745	0.784517	0.948114	0.9813	1.18593	1.13013	1.3658
BSU38280,efeU	2.87992	1.37994	4.87079	4.31576	0.288692	0.30483	1.0559	0.387481	1.3422	0.374895	1.2986
BSU38290,thiE	5.43122	3.05814	3.74313	3.68148	0.932364	1.08259	1.16112	1.1715	1.25648	1.13768	1.22021
BSU38300,thiM	3.01516	2.64819	2.91005	3.60214	0.692967	0.843589	1.21736	0.909933	1.3131	1.08686	1.56842
BSU38310,ywbI	1.44621	1.29602	1.33831	2.44486	0.359275	0.355893	0.990587	0.312984	0.871155	0.213364	0.593874
BSU38330,lrgB	4.66091	4.2709	5.12681	1.09775	0.867496	0.965235	1.11267	0.94844	1.09331	0.796389	0.918031
BSU38360,ywbD	1.98359	1.51435	1.59844	1.66563	0.444735	0.545839	1.22734	0.548795	1.23398	0.438885	0.986848
BSU38370,ywbC	4.2237	1.59306	5.33091	4.91826	0.612213	0.85047	1.38917	0.723899	1.18243	0.624323	1.01978
BSU38490,menA	3.85432	5.40834	7.34173	5.98793	0.483576	0.663524	1.37212	0.809481	1.67395	0.767573	1.58728
BSU38499,ywzH	23.3029	23.937	28.4346	23.6966	0.745985	0.818248	1.09687	0.780327	1.04604	0.683508	0.916249
BSU38500,dltA	32.2152	35.6417	37.9673	40.3048	0.554558	0.577448	1.04128	0.688241	1.24106	0.59217	1.06782
BSU38510,dltB	33.4929	36.0464	34.553	32.8407	0.807822	0.97915	1.21209	0.947843	1.17333	1.29311	1.60073
BSU38520,dltC	62.665	51.8947	56.4973	44.8548	0.929869	0.852304	0.916586	0.88151	0.947994	0.853672	0.918057
BSU38530,dltD	51.5398	46.4867	47.5692	38.1895	0.751966	0.819614	1.08996	0.846552	1.12578	0.901665	1.19908
BSU38540,dltE	70.4563	56.3793	54.4368	47.2781	1.17658	1.24854	1.06116	1.1033	0.937716	1.12706	0.957909
BSU38550,ywaA	5.61332	3.50209	3.00661	2.36143	0.763385	0.829258	1.08629	0.873235	1.1439	1.00525	1.31683
BSU38560,licH	2.36047	1.5534	1.11068	1.55635	0.83067	1.24265	1.49596	1.01166	1.21788	2.40519	2.89549
BSU38640,yxlH	2.87818	1.37594	1.915	2.9106	0.474967	1.06716	2.24681	0.817489	1.72115	1.17667	2.47737
BSU38650,yxlG	3.38328	1.2023	1.9571	2.42641	0.964251	1.02502	1.06302	1.00454	1.04178	0.882372	0.915085
BSU38670,yxlE	3.3412	1.13549	1.75656	1.16246	1.11941	0.916272	0.818531	0.78259	0.699109	0.839775	0.750194
BSU38680,yxlD	3.13041	1.02873	1.51258	1.12152	0.969922	1.01407	1.04552	1.11019	1.14462	1.17494	1.21138
BSU38750,cydB	36.4886	20.4234	3.56086	2.54996	0.990209	0.820417	0.828529	1.83134	1.84944	2.46706	2.49145
BSU38760,cydA	25.9371	11.9115	5.09565	4.97306	0.47731	0.361935	0.758281	0.684491	1.43406	0.88301	1.84997
BSU38790,yxzE	5.13123	2.11182	2.16101	1.38196	1.20019	1.16988	0.974747	1.11002	0.924867	1.22791	1.0231
BSU38810,msmX	2.79405	2.8332	1.87958	1.62363	0.812688	0.534487	0.657679	0.930636	1.14513	0.7528	0.926309
BSU38860,galE	7.5427	4.93796	8.92913	6.8602	0.477135	0.558377	1.17027	0.624845	1.30958	0.751201	1.5744
BSU38920,pepT	6.04172	2.75983	2.93717	5.27528	0.672905	1.58363	2.35342	0.852226	1.26649	1.99664	2.96719
BSU39010,yxjB	1.24491	1.55404	1.5036	12.3384	1.68147	3.29657	1.96053	2.23849	1.33127	16.5546	9.84535
BSU39020,yxjA	2.2201	1.42656	6.23106	6.72963	0.415062	0.56187	1.3537	0.420673	1.01352	0.516546	1.2445
BSU39040,yxiS	5.65028	8.44091	1.37987	1.07014	1.53529	1.69658	1.10505	1.12804	0.734742	1.05168	0.685003
BSU39080,licT	2.29785	2.73751	1.90586	4.62276	0.847737	1.21715	1.43576	1.0693	1.26136	1.07504	1.26814
BSU39110,deaD	3.67395	4.6463	4.16902	2.67364	0.789812	0.974427	1.23375	0.942008	1.1927	0.807518	1.02242
BSU39120,yxiM	1.69866	3.45728	2.80255	1.16664	0.806359	1.01255	1.25571	1.12353	1.39334	0.808499	1.00265
BSU39139,yxzJ	4.77364	7.00201	6.06928	3.23032	1.05663	1.04516	0.989145	1.06488	1.00781	1.03092	0.97567
BSU39140,yxiK	3.89023	5.71456	4.53992	2.54112	0.794717	0.823352	1.03603	0.780095	0.981601	0.842564	1.06021
BSU39150,yxiJ	3.60966	4.93363	4.13617	2.34852	0.899489	1.02374	1.13813	1.04125	1.1576	0.918897	1.02158
BSU39160,yxiI	3.46406	5.30629	4.3038	2.21151	1.17097	1.31115	1.11971	1.20637	1.03023	1.13124	0.966067
BSU39170,yxzG	4.05182	6.16373	5.38296	2.43597	0.929091	0.944844	1.01695	0.97586	1.05034	0.889295	0.957166
BSU39180,yxiH	4.63303	5.87506	5.28656	2.15292	1.43018	1.48093	1.03549	1.1665	0.815631	1.03062	0.720627
BSU39190,yxiG	5.11017	6.71781	6.11806	1.91305	0.929386	0.985303	1.06017	1.14008	1.2267	0.832591	0.895851
BSU39200,yxzC	4.76705	6.58008	5.8281	1.67364	0.778714	0.84835	1.08943	0.921203	1.18298	0.978517	1.25658
BSU39210,yxiF	4.28105	6.39898	5.37846	1.90117	0.995599	0.975207	0.979518	0.997285	1.00169	1.01177	1.01624
BSU39220,yxxG	37.366	18.9093	26.0361	6.67321	1.59122	2.83517	1.78176	1.52573	0.95884	2.14896	1.35051
BSU39230,wapA	24.9924	20.7202	29.8443	12.4341	0.709904	0.838669	1.18138	0.939378	1.32325	1.25779	1.77177
BSU39250,yxiE	43.1571	24.9192	9.44229	10.979	1.37131	1.81437	1.32309	1.49114	1.08738	2.43898	1.77858
BSU39260,bglH	5.5585	20.6369	5.86387	3.50645	0.50316	0.75983	1.51012	0.639765	1.27149	0.715272	1.42156
BSU39270,bglP	2.67164	18.7591	4.96889	4.28063	0.993435	0.817235	0.822635	0.986642	0.993161	1.23481	1.24297
BSU39280,yxxE	6.16833	2.15244	4.97641	2.23938	1.47599	1.693	1.14703	1.65911	1.12407	1.50165	1.01739
BSU39290,yxxD	4.13852	1.55813	3.91959	1.35564	0.876991	0.7003	0.798525	0.882145	1.00588	0.657205	0.749386
BSU39400,pdp	22.4873	11.0993	18.634	7.10282	0.924967	1.06426	1.15059	0.899762	0.97275	0.95439	1.03181
BSU39410,nupC	14.5083	9.67799	15.4107	6.12108	0.848557	0.866626	1.02129	0.838086	0.987661	0.859181	1.01252
BSU39420,deoC	11.0252	8.45481	13.4494	5.51929	0.569705	0.616046	1.08134	0.614564	1.07874	0.644076	1.13054
BSU39430,deoR	1.01365	1.4977	1.55756	2.95023	1.49595	0.942806	0.630237	1.17284	0.78401	0.727177	0.486095
BSU39550,yxeH	6.37885	3.90523	5.27969	5.22991	1.01833	1.20865	1.18689	1.1445	1.1239	1.18671	1.16535
BSU39600,yxeC	8.23559	5.5081	8.05956	4.05418	1.22411	1.52002	1.24173	1.19014	0.972251	1.44217	1.17814
BSU39610,yxeB	21.9636	9.66386	34.2504	30.7476	0.746137	0.91695	1.22893	0.921914	1.23558	0.856353	1.14772
BSU39690,iolH	2.82625	1.08949	1.05458	1.39158	1.0571	0.929466	0.879258	0.903608	0.854797	0.952091	0.90066
BSU39700,iolG	2.26801	1.3091	1.16163	1.43601	0.831926	0.938666	1.1283	0.95558	1.14864	1.16302	1.39798
BSU39770,iolR	1.31489	1.02294	1.80795	2.25332	0.356351	0.516556	1.44957	0.42678	1.19764	0.570287	1.60035
BSU39780,iolS	15.0977	4.38317	6.42891	7.52117	1.27528	1.29466	1.0152	1.30154	1.02059	1.40514	1.10183
BSU39790,yxcE	3.00649	1.95769	1.63002	2.0571	0.537755	0.578899	1.07651	0.61018	1.13468	0.580304	1.07912
BSU39800,yxcD	4.03244	2.46168	2.05517	2.57642	1.94625	2.01656	1.03613	1.97226	1.01336	1.95312	1.00353
BSU39820,htpG	9.62434	2.32124	8.29771	5.38874	0.51338	0.573147	1.11642	0.707639	1.37839	0.610227	1.18865
BSU39830,yxcA	1.48682	1.0802	1.56224	1.60476	1.45756	1.61753	1.10975	1.18839	0.815327	1.21009	0.830213
BSU39960,yxaI	4.1157	3.02717	9.0492	3.88769	0.85675	0.926633	1.08157	1.04488	1.21959	0.875142	1.02147
BSU39990,yxaF	1.07407	4.48651	2.5958	2.00644	1.5001	1.60048	1.06692	1.67304	1.11529	1.51637	1.01085
BSU40070,gntP	6.6591	13.7342	5.189	4.83209	0.09554	0.415691	4.35096	0.0864179	0.90452	0.103976	1.0883
BSU40080,gntZ	17.9396	20.7232	13.2443	8.39197	0.760396	0.965115	1.26923	0.899485	1.18292	0.972663	1.27915
BSU40090,ahpC	96.903	31.931	62.0012	68.6346	0.6568	0.587772	0.894904	0.710941	1.08243	0.497867	0.758019
BSU40100,ahpF	125.593	41.7699	69.2128	91.3646	0.692882	0.727456	1.0499	0.871046	1.25713	0.790213	1.14047
BSU40110,bglA	3.2532	1.73853	2.28312	1.33419	0.624602	1.13275	1.81355	1.02353	1.63869	0.915428	1.46562
BSU40120,yyzE	2.5696	2.82389	2.52337	2.77333	1.05116	1.71169	1.62837	1.1011	1.04751	4.20917	4.00429
BSU40190,fbp	2.30212	1.83564	2.49328	3.64155	0.283098	0.478415	1.68993	0.521156	1.8409	0.575347	2.03232
BSU40320,argI	4.03836	2.14916	2.60279	5.8709	0.96485	1.35756	1.40702	1.19634	1.23992	1.31671	1.36468
BSU40330,rocE	2.83769	1.64293	1.76187	4.52417	0.749978	0.665125	0.886859	0.565664	0.754241	0.629863	0.839842
BSU40340,rocD	2.68529	1.51646	1.26315	3.11627	0.945874	0.846373	0.894805	0.90398	0.955708	0.826587	0.873887
BSU40360,htrC	7.24213	5.38353	5.33585	3.02862	1.10146	1.26256	1.14627	1.22721	1.11417	1.1514	1.04534
BSU40370,yycJ	5.92464	5.34076	5.58742	3.94953	0.804539	0.967948	1.20311	1.0238	1.27254	1.00831	1.25328
BSU40380,yycI	5.44535	4.72724	5.17695	4.31401	1.11071	1.09338	0.984395	0.977603	0.880158	1.2309	1.1082
BSU40390,walH	5.07624	4.80436	4.72965	4.12328	0.89504	0.928251	1.03711	0.981308	1.09639	0.850739	0.950504
BSU40400,walK	2.99719	3.70876	3.71892	3.26367	0.906982	0.905356	0.998208	1.03673	1.14306	1.19613	1.31881
BSU40410,walR	2.96643	2.99831	3.4333	3.78885	0.779262	0.514253	0.659923	0.598414	0.767924	0.4904	0.629313
BSU40420,purA	17.4526	7.37793	14.7451	7.29421	0.890453	0.787362	0.884227	0.865825	0.972342	0.69267	0.777885
BSU40440,dnaC	1.04602	1.42348	1.99615	2.7064	0.322698	0.412744	1.27904	0.549285	1.70216	0.523764	1.62308
BSU40470,yycC	5.76347	8.83936	5.42953	7.27537	0.44722	0.459865	1.02828	0.525239	1.17445	0.501935	1.12235
BSU40480,yycB	5.91023	6.42039	5.36899	6.06124	0.777658	0.985026	1.26666	0.880181	1.13184	1.00044	1.28648
BSU40500,rplI	9.34571	9.72895	11.0197	7.10415	0.900232	1.20933	1.34336	1.06078	1.17834	1.17036	1.30006
BSU40510,yybT	2.49113	4.28007	4.068	4.03139	0.367749	0.532866	1.44899	0.432717	1.17666	0.569602	1.54889
BSU40520,yybS	1.35266	3.4775	2.6233	4.55371	0.943673	0.920065	0.974982	1.24246	1.31662	1.03806	1.10002
BSU40550,ppaC	36.4209	10.8215	28.4959	16.3234	0.723305	0.762984	1.05486	0.793604	1.09719	0.805399	1.1135
BSU40580,yybN	22.5929	10.1618	22.0953	12.3882	0.689461	0.720519	1.04505	0.746275	1.0824	0.746568	1.08283
BSU40590,yybM	1.59472	1.47527	1.93834	1.25474	1.46237	1.19929	0.8201	1.01054	0.691026	1.1679	0.798632
BSU40620,yybJ	4.01948	1.91552	3.21112	1.23162	0.603564	0.595593	0.986794	0.700841	1.16117	0.658172	1.09048
BSU40750,yyaQ	1.8861	1.76188	1.27784	3.07019	0.826418	0.965708	1.16855	0.954978	1.15556	0.844606	1.02201
BSU40820,yyaL	1.45338	1.09935	1.23469	1.63121	0.668889	0.67114	1.00336	0.480196	0.717901	0.605707	0.905542
BSU40830,yyaK	1.33471	1.57776	3.48085	2.09267	0.96952	0.867792	0.895073	0.987053	1.01808	0.923011	0.952029
BSU40890,rpsR	301.371	236.227	307.751	151.98	1.8472	1.99507	1.08005	1.90054	1.02887	1.79003	0.969052
BSU40900,ssbA	303.223	255.391	331.116	160.766	0.945665	0.931544	0.985067	0.989511	1.04636	1.12595	1.19064
BSU40910,rpsF	317.383	630.96	376.857	716.23	0.6632	1.30592	1.96911	0.682066	1.02845	1.49825	2.25912
BSU40920,yyaF	5.05412	6.00923	10.7561	7.84981	0.538561	0.569359	1.05719	0.62393	1.15851	0.768885	1.42767
BSU40939,yyzM	1.89696	3.60049	1.6413	2.73936	1.24216	1.1757	0.946496	1.00398	0.808254	1.40377	1.1301
BSU40960,parB	12.2258	4.78473	6.41659	5.3492	0.9075	1.29116	1.42277	1.02562	1.13016	1.18503	1.30582
BSU40970,parA	7.71799	3.59132	4.55325	3.72969	0.641159	0.735442	1.14705	0.703376	1.09704	0.707013	1.10271
BSU40990,noc	18.8804	13.4897	15.4772	9.23026	1.32214	1.20034	0.907879	1.37228	1.03792	1.12843	0.853484
BSU41000,gidB	14.963	11.4483	11.7684	3.36239	0.857918	0.85488	0.996459	0.907588	1.0579	1.14949	1.33986
BSU41010,gidA	7.67236	7.66558	8.81415	6.76622	0.42065	0.613544	1.45856	0.720257	1.71225	1.09175	2.59538
BSU41020,trmE	2.3697	3.42207	4.70909	4.72763	0.376029	0.36177	0.96208	0.468139	1.24495	0.390391	1.03819
BSU41030,jag	16.8633	23.0751	27.7459	23.2531	1.22029	1.32831	1.08852	1.27863	1.0478	1.12689	0.923456
BSU41040,spoIIIJ	10.2808	15.0372	17.3014	15.8744	0.48707	0.603642	1.23933	0.699618	1.43638	0.629435	1.29229
BSU41050,rnpA	4.31108	13.6619	10.7637	11.6546	1.09762	1.04069	0.948131	0.976142	0.889322	1.09482	0.997449
BSU41060,rpmH	49.7652	64.2845	37.891	26.1611	1.00192	1.21999	1.21765	1.18791	1.18563	1.14577	1.14357

## Sheet: Legend
Table S6. Expression profile and Ratio of Ratios (RR) data from WT and RNase mutants.
Column A (Gene), locus, official gene symbol
Column B (WT (read/base)), mean normalized count data from BG1 strain.
Column C (ΔpnpA (read/base)), mean normalized count data from BG546 strain.
Column D (Δrnr (read/base)), mean normalized count data from BG664 strain.
Column E (ΔpnpAΔrnr (read/base)), mean normalized count data from BG900 strain.
Column F (5_3_Ratio_WT), ratio of 5′ one third/3’ one third reads in WT
Column G (5_3_Ratio_ΔpnpA), ratio of 5′ one third/3’ one third reads in ΔpnpA
Column H ( RR ΔpnpA), ratio of ratios for ΔpnpA relative to WT (column G/column F)
Column I (5_3_Ratio_Δrnr), ratio of 5′ one third/3’ one third reads in Δrnr
Column J ( RR Δrnr), ratio of ratios for Δrnr relative to WT (column I/column F)
Column K (5_3_Ratio_ΔpnpAΔrnr), ratio of 5′ one third/3’ one third reads in ΔpnpAΔrnr
Column L ( RR ΔpnpAΔrnr), ratio of ratios for ΔpnpAΔrnr relative to WT (column K/column F)
